# Supplementary material for: Integration of single-cell regulon atlas and multi-omics data for prognostic stratification and personalized treatment prediction in human lung adenocarcinoma
Source: J Transl Med. 2023 Jul 25;21:499. doi: 10.1186/s12967-023-04331-z (PMC10369768; doi:10.1186/s12967-023-04331-z)
Supplement: Supplementary file 1 — Additional file 1: Table S1. Basic information of included datasets. Table S2. Identification of prognostic regulons. Table S3. LPRI of all included datasets. [file 12967_2023_4331_MOESM1_ESM.xlsx]

## Sheet: Table S1
Table S1. Basic information of included datasets
Dataset Acession Number	Platform	No. of patients	Outcomes	Reference (PMID)
TCGA	Illumina RNAseq	496	OS	TCGA
GSE81089	Illumina HiSeq 2500	195	OS	33576873
GSE72094	Rosetta/Merck Human RSTA Custom Affymetrix 2.0 microarray	398	OS	26477306
GSE11969	Agilent Homo sapiens 21.6K custom array	149	OS	21465578
GSE13213	Agilent-014850 Whole Human Genome Microarray 4x44K G4112F	117	OS	19414676
GSE30219	Affymetrix Human Genome U133 Plus 2.0 Array	85	OS	23698379
GSE41271	Illumina HumanWG-6 v3.0 expression beadchip	271	OS	27252415

## Sheet: Table S2
Table S2. Identification of prognostic regulons
TF	Targets
HOXC9	HOXD8
HOXC9	NMU
HOXC9	HOXC6
HOXC9	RIMS2
HOXC9	FIBCD1
HOXC9	HOXA10
HOXC9	SHOX2
HOXC9	CDX2
HOXC9	FGF12
HOXC9	ZFP64
HOXC9	DLX2
HOXC9	MRPL15
HOXC9	VGF
HOXC9	EVX1
HOXC9	GJB2
HOXC9	NKX2-5
HOXC9	CENPE
HOXC9	GARS
HDAC2	TIMM23
HDAC2	GNAI3
HDAC2	PSMB7
HDAC2	RARS
HDAC2	GTPBP4
HDAC2	NIF3L1
HDAC2	PPID
HDAC2	ILF2
HDAC2	UNG
HDAC2	UBA2
HDAC2	HAT1
HDAC2	MRPL3
HDAC2	CCT7
HDAC2	HSPA4
HDAC2	NDUFB4
HDAC2	TUBB
HDAC2	AHSA1
HDAC2	CPSF3
HDAC2	PDCD10
HDAC2	FBXO5
HDAC2	MRPL16
HDAC2	HSPD1
HDAC2	COPB2
HDAC2	NUP35
HDAC2	BANF1
HDAC2	GOPC
HDAC2	SSB
HDAC2	PSMA2
HDAC2	WDR3
HDAC2	MCRS1
HDAC2	CCT2
HDAC2	CCT5
HDAC2	GTF2A2
HDAC2	PSMB4
HDAC2	MRPS10
HDAC2	RPE
HDAC2	FNTA
HDAC2	TOMM40
HDAC2	CLPTM1
HDAC2	UCHL3
HDAC2	BCCIP
HDAC2	GTSE1
HDAC2	LMO3
HDAC2	PSMC4
HDAC2	MRPL39
HDAC2	ANP32E
HDAC2	DNAJB11
HDAC2	RPP30
HDAC2	CCT8
HDAC2	NUDT1
HDAC2	PSMD8
HDAC2	SGTA
HDAC2	PPP2R1A
HDAC2	GHITM
HDAC2	TIMM22
HDAC2	SRP72
HDAC2	NDUFB5
HDAC2	FEN1
HDAC2	RANBP1
HDAC2	PPP2CA
HDAC2	RFC3
HDAC2	THUMPD3
HDAC2	PSMD7
HDAC2	EIF2S2
HDAC2	GARS
HDAC2	SUGT1
HDAC2	ERH
HDAC2	STOML2
HDAC2	ASCC1
HDAC2	RAN
HDAC2	RIOK2
HDAC2	SMNDC1
HDAC2	CPSF6
HDAC2	YY1
HDAC2	MRPL28
HDAC2	CCM2
HDAC2	MRPL17
HDAC2	PITPNB
HDAC2	SNX7
HDAC2	MKKS
HDAC2	XRCC5
HDAC2	AAMP
HDAC2	RUVBL1
HDAC2	OCIAD1
HDAC2	KHDRBS1
HDAC2	PSMA4
HDAC2	NCBP2
HDAC2	SSRP1
HDAC2	DAD1
HDAC2	MDH1
HDAC2	KIF23
HDAC2	CBX1
HDAC2	CSE1L
HDAC2	GTF2H5
HDAC2	TFG
HDAC2	SNRPE
HDAC2	RFC2
HDAC2	CCNB2
HDAC2	PSMC1
HDAC2	ZCCHC9
HDAC2	HCCS
HDAC2	U2AF2
HDAC2	TXNL1
HDAC2	NCBP1
HDAC2	RHOC
HDAC2	UBE2E3
HDAC2	MTX2
HDAC2	XRCC2
HDAC2	SSBP1
HDAC2	CBX3
HDAC2	PES1
HDAC2	PLK1
HDAC2	EIF2S1
HDAC2	ELAVL1
HDAC2	PSMD11
HDAC2	TDG
HDAC2	NUP37
HDAC2	ARPC5
HDAC2	KDELR1
HDAC2	EHBP1
HDAC2	EXOSC3
HDAC2	ALG8
HDAC2	NUP54
HDAC2	GART
HDAC2	HMBS
HDAC2	SLC39A1
HDAC2	CKS2
HDAC2	VDAC3
HDAC2	MOV10
HDAC2	TBCA
HDAC2	WASF1
HDAC2	SLC25A17
HDAC2	LSM3
HDAC2	FHL3
HDAC2	MTCH2
HDAC2	PSMA5
HDAC2	DMWD
HDAC2	MRPL15
HDAC2	MRPL44
HDAC2	AP2M1
HDAC2	PSMD2
HDAC2	MAPRE1
HDAC2	CENPF
HDAC2	PRAME
HDAC2	UQCRC1
HDAC2	PSMB1
HDAC2	CDC27
HDAC2	XPNPEP1
HDAC2	CBX5
HDAC2	TIMM17A
HDAC2	SRP19
HDAC2	MRPS2
HDAC2	MPDU1
HDAC2	UMPS
HDAC2	PWP1
HDAC2	PSMC6
HDAC2	SAE1
HDAC2	CENPH
HDAC2	AIG1
HDAC2	USP1
HDAC2	BSG
HDAC2	POLR2G
HDAC2	FBXO46
HDAC2	TNPO1
HDAC2	LSM5
HDAC2	MAN1C1
HDAC2	KDELR2
HDAC2	RRM1
HDAC2	STAMBP
HDAC2	SNRPA1
HDAC2	PA2G4
HDAC2	DRG1
HDAC2	VGF
HDAC2	MRPL27
HDAC2	NPM3
HDAC2	TIMM8A
HDAC2	TAF13
HDAC2	EXOSC5
HDAC2	GADD45GIP1
HDAC2	SLBP
HDAC2	GEMIN7
HDAC2	VANGL1
HDAC2	RAD51AP1
HDAC2	RAB10
HDAC2	USP5
HDAC2	THOP1
HDAC2	ZNF576
HDAC2	CAPZA2
HDAC2	WDR4
HDAC2	WDHD1
HDAC2	LYPLA1
HDAC2	ZNF146
HDAC2	PDCD5
XBP1	DERL3
XBP1	DNAJB11
XBP1	SPATS2
XBP1	MYL2
XBP1	DERL1
XBP1	DNAJC10
XBP1	DNAJC1
XBP1	HERPUD1
XBP1	SRM
XBP1	CRYBA4
XBP1	SRP19
XBP1	SSR3
XBP1	DUSP5
XBP1	SUPT16H
XBP1	DAD1
XBP1	WSB1
XBP1	TDG
XBP1	SLC1A6
XBP1	ECE2
XBP1	RELA
XBP1	ZNF207
XBP1	TP53INP1
XBP1	TNFRSF17
XBP1	CD160
XBP1	SORL1
XBP1	UAP1
XBP1	CHPF
XBP1	GRIK2
XBP1	POP1
XBP1	NANS
XBP1	RAB1A
XBP1	CTHRC1
XBP1	AGTRAP
XBP1	ALG3
XBP1	RPS6KA4
XBP1	SEC61G
XBP1	CYCS
XBP1	P4HB
XBP1	FBXO28
XBP1	TUBB
XBP1	PLEKHA6
XBP1	TIMM8A
XBP1	PTBP1
XBP1	CLIC5
XBP1	ENAM
XBP1	CALU
XBP1	ARCN1
XBP1	KDELR2
XBP1	GTF2H5
XBP1	MIF
XBP1	EXT1
XBP1	NME1
XBP1	MAP2K1
XBP1	H2AFZ
XBP1	CBX3
XBP1	PTPRE
XBP1	SYNCRIP
XBP1	MDFI
XBP1	TMC7
XBP1	GALNT14
XBP1	PPP2R1A
XBP1	MTUS1
XBP1	TFG
XBP1	GALNT2
XBP1	CLDN6
XBP1	AP2B1
XBP1	USP44
XBP1	CCT2
XBP1	CSTB
XBP1	COPZ1
XBP1	GANAB
XBP1	TRIM28
XBP1	MCL1
XBP1	CDC6
XBP1	UBQLN1
XBP1	IER5L
XBP1	S100A6
XBP1	ARF4
XBP1	MRPL52
XBP1	BUB1B
XBP1	CA11
XBP1	PCM1
XBP1	FOSL2
XBP1	GOPC
XBP1	RRM1
XBP1	HMBS
XBP1	ALDOA
XBP1	FNTA
XBP1	LRRC3B
XBP1	HABP2
XBP1	EIF1AX
XBP1	RAN
XBP1	USP14
XBP1	GMFB
XBP1	SLC4A8
XBP1	ITGB1
XBP1	KCNF1
XBP1	ENO1
XBP1	BANF1
XBP1	MAFF
XBP1	HPCAL1
XBP1	PDK2
XBP1	TNFAIP6
XBP1	SH3GL1
XBP1	SH2D3A
XBP1	RNASE1
XBP1	ATIC
XBP1	MFHAS1
XBP1	TBRG4
XBP1	BACE2
XBP1	DARS
XBP1	KCNK5
XBP1	PSMB1
XBP1	RNF10
XBP1	SUMO3
XBP1	LAMA3
XBP1	MT2A
XBP1	NEDD9
XBP1	NDUFA10
XBP1	TARDBP
XBP1	NCBP1
XBP1	MOV10
XBP1	TRIM29
XBP1	ZNF146
XBP1	CD109
XBP1	SMOX
XBP1	RNF26
XBP1	FBXO9
XBP1	NDUFB4
XBP1	YY1
XBP1	GADD45G
XBP1	MYBL2
XBP1	TIMM17A
XBP1	MET
XBP1	HIF1A
XBP1	TIMP1
XBP1	MTHFD2
XBP1	PTPRH
XBP1	PGK1
XBP1	HLF
XBP1	ZNF576
XBP1	RAB11A
XBP1	PXN
XBP1	PPID
XBP1	CD2AP
XBP1	BARX1
XBP1	HMGA2
XBP1	SNAPC1
XBP1	PHLDB2
XBP1	MT1X
XBP1	BIK
XBP1	SMS
XBP1	ACSL3
XBP1	IRX3
XBP1	SUGT1
XBP1	AHSA1
XBP1	UQCRFS1
XBP1	GRIK3
XBP1	DNAJA1
XBP1	SSBP1
XBP1	AURKB
XBP1	HIST1H2BD
XBP1	TBL2
XBP1	SLC38A2
XBP1	NKIRAS2
XBP1	SLC35C1
XBP1	ILF2
XBP1	RHOC
XBP1	SEMA4B
XBP1	KIAA0319
XBP1	HMGN3
XBP1	BSG
XBP1	FRZB
XBP1	RFC2
XBP1	PSMB2
XBP1	EEF1E1
XBP1	CDC26
XBP1	CBX5
XBP1	DEFB1
XBP1	CASP9
XBP1	SHC3
XBP1	MRPL1
XBP1	SLC25A3
XBP1	SLC3A2
XBP1	UBE2V2
XBP1	TDRD1
XBP1	YWHAG
XBP1	SHCBP1
PRDM16	RHOBTB2
PRDM16	ICAM5
PRDM16	SFTPB
PRDM16	TEPP
HLF	NR3C2
HLF	NRXN3
HLF	NFIX
HLF	ORMDL3
HLF	KITLG
HLF	AQP3
HLF	SLC38A2
HLF	GNMT
HLF	LMO3
HLF	FBXO9
HLF	RCOR1
HLF	TOX
HLF	OGT
HLF	CNR1
HLF	CABLES1
HLF	SLC34A2
HLF	ICAM5
HLF	BMP1
HLF	HMGB1
HLF	HSPB8
HLF	USP44
HLF	GDF5
HLF	TWIST2
HLF	FGFR2
HLF	IRX3
HLF	ATOH8
HLF	ACADSB
HLF	SQLE
HLF	C4BPA
HLF	CFTR
HLF	WFDC2
HLF	MTUS1
HLF	GADD45G
HLF	SELENBP1
HLF	PRDM16
HLF	OLFM1
HLF	MET
HLF	SLC16A11
HLF	GPAM
HLF	FABP5
HLF	PER3
HLF	RHOBTB2
HLF	ZNF281
PPARG	FABP5
PPARG	ALDH2
PPARG	LGALS3
PPARG	FBP1
PPARG	LPL
PPARG	CYP27A1
MAFF	CEBPG
MAFF	BIRC2
MAFF	ERF
MAFF	ARHGDIA
MAFF	FOSL2
MAFF	PPP1R15B
MAFF	OPA3
MAFF	PAFAH1B2
MAFF	PTPRE
MAFF	NDEL1
MAFF	MCL1
MAFF	CKS2
MAFF	ETF1
MAFF	MASTL
MAFF	PKIB
MAFF	EFHD2
MAFF	PITPNB
MAFF	AVPI1
MAFF	STK38L
MAFF	ARF4
MAFF	RGMA
MAFF	ICAM5
MAFF	ITPKC
MAFF	ZNF207
MAFF	RAB21
MAFF	WSB1
MAFF	CMIP
MAFF	MYLIP
MAFF	PAK3
MAFF	ADRB2
MAFF	ACADSB
MAFF	DNAJC1
MAFF	AKAP12
MAFF	PDZRN4
MAFF	RIPK2
MAFF	SYAP1
MAFF	UAP1
MAFF	EIF1AX
MAFF	EPHA2
MAFF	ATP1B3
MAFF	SLC25A3
MAFF	ANK2
MAFF	GNAI3
MAFF	MAPK6
MAFF	FOSL1
MAFF	KLK11
MAFF	PLEK2
MAFF	KPNA1
MAFF	DUSP5
MAFF	ATP11B
MAFF	ABAT
MAFF	SMNDC1
MAFF	TRIP12
MAFF	NOLC1
MAFF	ING2
MAFF	CYCS
MAFF	KLF4
MAFF	TLE1
MAFF	AGTRAP
MAFF	H2AFZ
MAFF	KLF5
MAFF	ITGA5
MAFF	RALA
MAFF	SEMA4A
MAFK	MN1
MAFK	RNF4
MAFK	IGFBP3
MAFK	MET
MAFK	HMG20B
MAFK	CTBP2
MAFK	NEDD9
MAFK	NDRG1
MAFK	TNFRSF12A
MAFK	DUSP5
MAFK	FBXL16
MAFK	COL12A1
MAFK	PGS1
MAFK	SMAD3
MAFK	GCLC
MAFK	HMGA1
MAFK	EFNA5
MAFK	PTBP1
MAFK	HDGF
MAFK	ACTN4
MAFK	ZIC2
MAFK	TXNRD1
MAFK	FSTL3
MAFK	PAK6
MAFK	RRAS
MAFK	TRIM28
MAFK	PFKP
MAFK	C1GALT1
MAFK	HEBP2
MAFK	KCNK1
MAFK	BCL2L1
MAFK	FLNC
MAFK	TRIM29
MAFK	UBQLN1
TEAD4	HES4
TEAD4	KCNF1
TEAD4	MDFI
TEAD4	SH3GL1
TEAD4	GRIP1
TEAD4	PRKAR1B
FOSL1	GPR87
FOSL1	IL11
FOSL1	SFN
FOSL1	SPRR1B
FOSL1	TXNRD1
FOSL1	TM4SF1
FOSL1	KCNN4
FOSL1	ABLIM3
FOSL1	PHLDA2
FOSL1	RAB27B
FOSL1	LDB1
FOSL1	PLAUR
FOSL1	PROCR
FOSL1	LDHA
FOSL1	HMGA1
FOSL1	BCL2L1
FOSL1	GADD45G
FOSL1	TRIP10
FOSL1	NEK2
FOSL1	CENPA
FOSL1	CMIP
FOSL1	GCLC
FOSL1	DUSP5
FOSL1	PRSS3
FOSL1	EREG
FOSL1	LAMB3
FOSL1	RHOD
FOSL1	GJB3
FOSL1	RIN1
FOSL1	TNFAIP6
FOSL1	FBXL16
FOSL1	SMAD3
FOSL1	MAPRE3
FOSL1	SLC7A8
FOSL1	YWHAG
FOSL1	CD109
FOSL1	RPS6KA4
FOSL1	MT2A
FOSL1	TRIM2
FOSL1	RALB
FOSL1	RARG
FOSL1	SPRR3
FOSL1	RTN1
FOSL1	SH3GL1
FOSL1	SEMA3A
FOSL1	LY6K
FOSL1	SLCO1B3
FOSL1	FHL2
FOSL1	PITX1
FOSL1	AVEN
FOSL1	TRAF7
FOSL1	TNFRSF12A
FOSL1	EPHB2
FOSL1	BCAR3
FOSL1	FOSL2
FOSL1	USP14
FOSL1	TNNC2
FOSL1	CDA
FOSL1	HTR1D
FOSL1	TAF13
FOSL1	EFNA5
FOSL1	HES4
FOSL1	GPAM
FOSL1	MAFK
FOSL1	DIAPH1
FOSL1	CH25H
FOSL1	CACNB1
FOSL1	HYAL3
FOSL1	EPHA2
FOSL1	KIF18A
FOSL1	S100A9
FOSL1	BIRC3
FOSL1	DRG1
FOSL1	WDR4
FOSL1	ANGPTL4
FOSL1	KRT7
FOSL1	TRIM29
FOSL1	SLC43A3
KLF16	PFKP
KLF16	KCMF1
KLF16	PLCB3
KLF16	PHC2
KLF16	EFHD2
KLF16	DHX37
KLF16	GALNT2
KLF16	KPNA4
KLF16	DDB1
KLF16	F2RL1
KLF16	GCLC
KLF16	ATP11B
KLF16	TAF10
KLF16	MAFK
KLF16	PPAT
KLF16	FOXM1
KLF16	FOSL1
KLF16	ZDHHC5
KLF16	ABCC1
KLF16	SHOX2
KLF16	ERF
KLF16	CMIP
KLF16	NFE2L3
KLF16	PXN
KLF16	KPNA1
KLF16	RASA1
KLF16	LRFN4
KLF16	TNIP2
KLF16	ABLIM3
KLF16	KLK5
KLF16	TRIP12
KLF16	GRPEL1
KLF16	NRXN3
KLF16	CASP9
KLF16	EPHB2
KLF16	SIRT2
KLF16	TNPO1
DLX2	ZFP64
DLX2	OTX2
NPAS2	PDGFB
NPAS2	CNR1
E2F7	CDT1
E2F7	HELLS
E2F7	ATAD2
E2F7	DNAJC9
E2F7	BRCA1
E2F7	CDC6
E2F7	CHAF1B
E2F7	MCM8
E2F7	BRIP1
E2F7	TYMS
E2F7	CDC25A
E2F7	MYBL2
E2F7	POLQ
E2F7	NCBP1
E2F7	EXO1
E2F7	AURKB
E2F7	IQGAP3
E2F7	MKI67
E2F7	ASF1B
E2F7	TIMELESS
E2F7	CD109
E2F7	SNAPC1
E2F7	MCM10
E2F7	ASPM
E2F7	CCNF
E2F7	CLSPN
E2F7	RRM2
E2F7	TOP2A
E2F7	MELK
E2F7	PLK4
E2F7	CDCA5
E2F7	FOXM1
E2F7	RNASEH2A
E2F7	RAD54L
E2F7	TPX2
E2F7	BRI3BP
E2F7	NEK2
E2F7	DIAPH3
E2F7	TMPO
E2F7	NUSAP1
E2F7	TTK
E2F7	ARNTL2
E2F7	KIFC1
E2F7	MRPS2
E2F7	USP1
E2F7	ECT2
E2F7	CCNA2
E2F7	CCNE2
E2F7	KIF4A
E2F7	RACGAP1
E2F7	DHFR
E2F7	ANLN
E2F7	MASTL
E2F7	KIF23
WT1	PDZRN4
WT1	WASF3
WT1	GPX3
WT1	TP53I3
WT1	CA3
WT1	COL1A2
WT1	LOX
WT1	MN1
WT1	FST
WT1	HOXC6
WT1	ADAM33
WT1	SLC39A14
WT1	COL5A3
WT1	BNC1
WT1	CPA1
WT1	KAZALD1
WT1	SNAI1
WT1	PTGFRN
WT1	RGMA
WT1	GPC6
WT1	ANK2
WT1	PROCR
WT1	ADAMTS15
WT1	PTGDS
WT1	PCDH7
WT1	HOXA7
WT1	KLF14
WT1	TMEM14A
WT1	FAIM2
WT1	C1QTNF6
WT1	IL11RA
WT1	NUMBL
WT1	RAB9B
WT1	UPK1B
WT1	PTGER3
WT1	CALB2
WT1	SLC16A1
WT1	C7
WT1	GLI2
WT1	F10
WT1	MYOC

## Sheet: Table S3
Table S3. LPRI of all included datasets
Sample ID	Time	Vital status (0=alive, 1=dead)	LRPI	Risk subgroups	Dataset
TCGA-05-4244	0	0	-0.682794	Low	TCGA
TCGA-05-4250	4.03333	1	6.70007	High	TCGA
TCGA-05-4382	20.2333	0	0.817442	High	TCGA
TCGA-05-4384	14.2	0	-4.4063	Low	TCGA
TCGA-05-4389	45.6333	0	-0.517032	Low	TCGA
TCGA-05-4390	37.5333	0	1.80803	High	TCGA
TCGA-05-4395	0	1	6.84945	High	TCGA
TCGA-05-4396	10.1	1	-0.515073	Low	TCGA
TCGA-05-4397	24.3667	1	1.34952	High	TCGA
TCGA-05-4398	47.7	0	4.29076	High	TCGA
TCGA-05-4402	8.13333	1	1.28316	High	TCGA
TCGA-05-4403	19.2667	0	1.30603	High	TCGA
TCGA-05-4405	20.3333	0	-1.6297	Low	TCGA
TCGA-05-4410	0	0	-1.10526	Low	TCGA
TCGA-05-4415	3.03333	1	6.33085	High	TCGA
TCGA-05-4417	15.1667	0	-1.39042	Low	TCGA
TCGA-05-4418	9.13333	1	6.25893	High	TCGA
TCGA-05-4420	30.4	0	1.98457	High	TCGA
TCGA-05-4422	12.1667	0	-4.4883	Low	TCGA
TCGA-05-4424	30.4333	0	-0.924827	Low	TCGA
TCGA-05-4425	22.3	0	-0.715256	Low	TCGA
TCGA-05-4426	26.3667	0	0.462405	High	TCGA
TCGA-05-4427	26.3667	0	1.25951	High	TCGA
TCGA-05-4430	25.3667	0	-0.461388	Low	TCGA
TCGA-05-4432	25.3667	0	-0.0847649	Low	TCGA
TCGA-05-4433	24.3333	0	0.186702	Low	TCGA
TCGA-05-4434	15.2333	1	3.17265	High	TCGA
TCGA-05-5420	15.2333	0	-0.696517	Low	TCGA
TCGA-05-5423	5.03333	0	-4.87656	Low	TCGA
TCGA-05-5425	29.4	0	3.64539	High	TCGA
TCGA-05-5428	22.3333	0	0.218104	Low	TCGA
TCGA-05-5429	9.16667	1	4.52039	High	TCGA
TCGA-05-5715	2.06667	0	0.174956	Low	TCGA
TCGA-35-3615	0.466667	0	-2.31461	Low	TCGA
TCGA-35-4122	7.5	0	3.75189	High	TCGA
TCGA-35-4123	6.06667	0	3.43804	High	TCGA
TCGA-35-5375	8.8	0	0.318186	Low	TCGA
TCGA-38-4625	99.1	0	2.56762	High	TCGA
TCGA-38-4627	38.2333	1	0.783203	High	TCGA
TCGA-38-4628	49.7333	1	0.820143	High	TCGA
TCGA-38-4629	28.8	1	6.15803	High	TCGA
TCGA-38-4630	35.7667	1	2.26078	High	TCGA
TCGA-38-4631	11.8	1	6.46114	High	TCGA
TCGA-38-4632	45.2333	1	3.84125	High	TCGA
TCGA-38-6178	14.9333	0	1.40643	High	TCGA
TCGA-38-7271	26.6667	1	-2.97605	Low	TCGA
TCGA-38-A44F	4.43333	0	-3.29311	Low	TCGA
TCGA-44-2655	44.1333	0	-3.01302	Low	TCGA
TCGA-44-2656	47.6333	0	-3.18241	Low	TCGA
TCGA-44-2657	45.0333	0	-5.78667	Low	TCGA
TCGA-44-2659	45.5667	0	-3.28064	Low	TCGA
TCGA-44-2661	38.6333	0	-6.23337	Low	TCGA
TCGA-44-2662	42.6667	0	1.07693	High	TCGA
TCGA-44-2665	43.3667	0	-2.7274	Low	TCGA
TCGA-44-2666	3.23333	1	-4.46688	Low	TCGA
TCGA-44-2668	25.3667	1	4.5434	High	TCGA
TCGA-44-3396	37.6667	0	3.35822	High	TCGA
TCGA-44-3398	38.7667	0	-0.919741	Low	TCGA
TCGA-44-3917	39.4333	0	-3.33363	Low	TCGA
TCGA-44-3918	34.5333	0	-2.94133	Low	TCGA
TCGA-44-3919	34.2	1	-3.60373	Low	TCGA
TCGA-44-4112	26.9333	1	-2.53207	Low	TCGA
TCGA-44-5643	33.7667	0	3.72622	High	TCGA
TCGA-44-5644	28.7667	0	1.50833	High	TCGA
TCGA-44-5645	28.4	0	-7.00523	Low	TCGA
TCGA-44-6145	19.8333	0	3.01026	High	TCGA
TCGA-44-6146	24.2667	0	-1.8194	Low	TCGA
TCGA-44-6147	28.1667	0	-4.67262	Low	TCGA
TCGA-44-6148	23.4667	0	-6.72809	Low	TCGA
TCGA-44-6774	21.9333	0	0.732834	High	TCGA
TCGA-44-6775	23.5	0	-3.24767	Low	TCGA
TCGA-44-6776	87.2	0	-3.47165	Low	TCGA
TCGA-44-6777	32.9	1	-1.51706	Low	TCGA
TCGA-44-6778	62.1333	0	-3.69699	Low	TCGA
TCGA-44-6779	16.6667	1	5.55007	High	TCGA
TCGA-44-7659	23.0333	0	-5.42671	Low	TCGA
TCGA-44-7660	19.7333	0	1.96061	High	TCGA
TCGA-44-7661	18.5667	1	5.99092	High	TCGA
TCGA-44-7662	7.26667	0	4.87326	High	TCGA
TCGA-44-7667	36.5667	0	2.32421	High	TCGA
TCGA-44-7669	19.1333	1	1.34747	High	TCGA
TCGA-44-7670	29.4	0	4.92207	High	TCGA
TCGA-44-7671	29.6333	0	0.326767	Low	TCGA
TCGA-44-7672	23.9667	0	0.82611	High	TCGA
TCGA-44-8117	12.8333	0	0.566436	High	TCGA
TCGA-44-8119	9.5	0	0.6767	High	TCGA
TCGA-44-8120	8.66667	0	-0.823884	Low	TCGA
TCGA-44-A479	16.2	0	-3.37853	Low	TCGA
TCGA-44-A47A	15.5333	0	-2.31307	Low	TCGA
TCGA-44-A47B	9.56667	0	-1.67131	Low	TCGA
TCGA-44-A47G	11.7	0	-0.176574	Low	TCGA
TCGA-44-A4SS	13.8333	0	3.95132	High	TCGA
TCGA-44-A4SU	13.6333	1	-2.96655	Low	TCGA
TCGA-49-4486	77.2667	1	-2.36476	Low	TCGA
TCGA-49-4487	28.5	1	-0.135978	Low	TCGA
TCGA-49-4488	28.9667	1	1.56078	High	TCGA
TCGA-49-4490	12.8333	1	1.53872	High	TCGA
TCGA-49-4494	36.0333	1	3.66483	High	TCGA
TCGA-49-4501	47.3667	1	-3.00799	Low	TCGA
TCGA-49-4505	14.2667	1	0.826349	High	TCGA
TCGA-49-4506	33.3	1	5.6466	High	TCGA
TCGA-49-4507	8.93333	1	5.6065	High	TCGA
TCGA-49-4510	29.8667	1	-3.87304	Low	TCGA
TCGA-49-4512	30.1667	1	-2.36563	Low	TCGA
TCGA-49-4514	56.6667	0	3.25067	High	TCGA
TCGA-49-6742	16.2667	1	4.09299	High	TCGA
TCGA-49-6743	54.0333	0	3.6159	High	TCGA
TCGA-49-6744	56.1	0	-3.42478	Low	TCGA
TCGA-49-6745	17.4	0	4.35988	High	TCGA
TCGA-49-6761	11.8	0	4.44057	High	TCGA
TCGA-49-6767	22.5667	0	5.18901	High	TCGA
TCGA-49-AAQV	22.5667	1	0.251688	Low	TCGA
TCGA-49-AAR0	158.833	0	-3.05021	Low	TCGA
TCGA-49-AAR2	74.1333	0	-2.82379	Low	TCGA
TCGA-49-AAR3	63.1	0	5.03627	High	TCGA
TCGA-49-AAR4	29.3	1	0.0793362	Low	TCGA
TCGA-49-AAR9	8.66667	1	6.93362	High	TCGA
TCGA-49-AARE	40.9667	1	3.23479	High	TCGA
TCGA-49-AARN	37.8333	1	-1.12013	Low	TCGA
TCGA-49-AARO	125.3	0	-0.153608	Low	TCGA
TCGA-49-AARQ	224.4	0	-2.00707	Low	TCGA
TCGA-49-AARR	166.4	0	-4.96713	Low	TCGA
TCGA-4B-A93V	10	1	0.488234	High	TCGA
TCGA-50-5044	20.8	1	5.74677	High	TCGA
TCGA-50-5049	103.133	0	-1.7454	Low	TCGA
TCGA-50-5051	15.9333	1	-1.20254	Low	TCGA
TCGA-50-5055	61	1	-1.75708	Low	TCGA
TCGA-50-5066	48.0667	0	1.5778	High	TCGA
TCGA-50-5068	49.9667	1	-2.36314	Low	TCGA
TCGA-50-5072	8.33333	1	7.24749	High	TCGA
TCGA-50-5930	9.4	1	1.90823	High	TCGA
TCGA-50-5931	14.4667	1	3.29373	High	TCGA
TCGA-50-5932	41.1667	1	-0.757269	Low	TCGA
TCGA-50-5933	79.7667	1	4.73952	High	TCGA
TCGA-50-5935	21.7667	1	-4.95841	Low	TCGA
TCGA-50-5936	8.56667	1	6.37643	High	TCGA
TCGA-50-5939	15.3333	1	5.89489	High	TCGA
TCGA-50-5941	49.1333	0	0.0783341	Low	TCGA
TCGA-50-5942	61.5667	0	-6.66371	Low	TCGA
TCGA-50-5944	58.3333	0	-4.72879	Low	TCGA
TCGA-50-5946	53.9	0	1.18228	High	TCGA
TCGA-50-6590	42.9333	1	6.40697	High	TCGA
TCGA-50-6591	3.96667	1	2.90631	High	TCGA
TCGA-50-6592	25.9	1	4.81219	High	TCGA
TCGA-50-6593	11.2	1	0.909699	High	TCGA
TCGA-50-6594	12.3333	1	4.64978	High	TCGA
TCGA-50-6595	6.3	1	7.48149	High	TCGA
TCGA-50-6597	42.2667	1	-2.13461	Low	TCGA
TCGA-50-6673	0.733333	1	1.59604	High	TCGA
TCGA-50-7109	10.2667	1	-1.46477	Low	TCGA
TCGA-50-8457	37.5	0	-5.96836	Low	TCGA
TCGA-50-8459	37.3	0	0.321051	Low	TCGA
TCGA-50-8460	27.6333	0	-4.89444	Low	TCGA
TCGA-53-7624	34.7667	1	6.69991	High	TCGA
TCGA-53-7626	30.9667	1	-3.45442	Low	TCGA
TCGA-53-7813	14.1333	0	-2.23152	Low	TCGA
TCGA-53-A4EZ	35.7	0	-0.544709	Low	TCGA
TCGA-55-1592	23.3667	1	-3.83989	Low	TCGA
TCGA-55-1594	39.2667	0	1.38171	High	TCGA
TCGA-55-1595	49.3	0	-3.77897	Low	TCGA
TCGA-55-1596	68.8333	0	1.45106	High	TCGA
TCGA-55-6543	14.5	0	-2.19255	Low	TCGA
TCGA-55-6642	81.6333	0	-2.31161	Low	TCGA
TCGA-55-6712	5.7	1	3.06218	High	TCGA
TCGA-55-6968	43.1	1	1.07801	High	TCGA
TCGA-55-6969	41.3	0	-0.340211	Low	TCGA
TCGA-55-6970	15.4667	1	1.77539	High	TCGA
TCGA-55-6971	46.6667	0	-3.73503	Low	TCGA
TCGA-55-6972	54.4	1	-3.53016	Low	TCGA
TCGA-55-6975	3.93333	1	7.29587	High	TCGA
TCGA-55-6978	5.86667	1	4.87867	High	TCGA
TCGA-55-6979	7.9	1	-0.657783	Low	TCGA
TCGA-55-6980	70.3	0	-0.545944	Low	TCGA
TCGA-55-6981	45.9667	1	2.05935	High	TCGA
TCGA-55-6982	33.1667	1	3.70281	High	TCGA
TCGA-55-6983	94.1	0	-3.25645	Low	TCGA
TCGA-55-6984	25.3333	1	4.83305	High	TCGA
TCGA-55-6985	41.1	0	2.1235	High	TCGA
TCGA-55-6986	108.7	0	-0.118637	Low	TCGA
TCGA-55-6987	71.2333	0	-1.78407	Low	TCGA
TCGA-55-7227	31.7333	1	-2.43986	Low	TCGA
TCGA-55-7281	29.0667	0	-0.195728	Low	TCGA
TCGA-55-7283	20.3	0	-1.84787	Low	TCGA
TCGA-55-7284	8.1	1	-0.814364	Low	TCGA
TCGA-55-7570	27.4667	0	3.42761	High	TCGA
TCGA-55-7573	16.2333	0	-5.53316	Low	TCGA
TCGA-55-7574	33.1667	1	-2.48339	Low	TCGA
TCGA-55-7576	22.3333	0	3.72031	High	TCGA
TCGA-55-7724	23.5	0	-0.0928412	Low	TCGA
TCGA-55-7725	14.7333	0	-5.27631	Low	TCGA
TCGA-55-7726	21.7333	0	6.34507	High	TCGA
TCGA-55-7727	3.96667	0	-2.64508	Low	TCGA
TCGA-55-7728	23.4667	0	-2.91178	Low	TCGA
TCGA-55-7815	25.7667	0	-2.59543	Low	TCGA
TCGA-55-7816	15.6	1	-4.33506	Low	TCGA
TCGA-55-7903	18.9	0	-0.480154	Low	TCGA
TCGA-55-7907	11.4333	1	0.343741	High	TCGA
TCGA-55-7910	34.6667	0	0.319207	Low	TCGA
TCGA-55-7911	17.9	0	-0.652154	Low	TCGA
TCGA-55-7913	18.7	1	4.08686	High	TCGA
TCGA-55-7914	6.23333	1	-2.92898	Low	TCGA
TCGA-55-7994	20.1	0	1.32211	High	TCGA
TCGA-55-7995	29.6333	0	-0.694377	Low	TCGA
TCGA-55-8085	30.1333	0	-1.83033	Low	TCGA
TCGA-55-8087	15.4	0	-6.22264	Low	TCGA
TCGA-55-8089	23.4	1	4.82775	High	TCGA
TCGA-55-8090	19.9333	1	1.46437	High	TCGA
TCGA-55-8091	20	0	0.489774	High	TCGA
TCGA-55-8092	5.13333	1	0.821877	High	TCGA
TCGA-55-8094	18.0333	0	2.68165	High	TCGA
TCGA-55-8096	23.9667	1	-2.65712	Low	TCGA
TCGA-55-8097	15.8667	0	-5.479	Low	TCGA
TCGA-55-8203	18.2333	0	-3.63382	Low	TCGA
TCGA-55-8204	17.1667	0	5.0934	High	TCGA
TCGA-55-8205	19.9667	0	3.60628	High	TCGA
TCGA-55-8206	29.6	0	-7.15125	Low	TCGA
TCGA-55-8207	32.5667	0	-3.7373	Low	TCGA
TCGA-55-8208	22.4667	0	-1.34892	Low	TCGA
TCGA-55-8299	15.6333	1	1.51719	High	TCGA
TCGA-55-8301	17.8	0	-1.25056	Low	TCGA
TCGA-55-8302	15.9333	0	4.77278	High	TCGA
TCGA-55-8505	14.6667	0	6.79607	High	TCGA
TCGA-55-8506	0.366667	0	0.50935	High	TCGA
TCGA-55-8507	13.9333	0	-3.22793	Low	TCGA
TCGA-55-8508	20.5667	0	-0.397707	Low	TCGA
TCGA-55-8510	17.9667	0	-2.00687	Low	TCGA
TCGA-55-8511	18.4	0	4.34038	High	TCGA
TCGA-55-8512	20.2333	1	-4.65291	Low	TCGA
TCGA-55-8513	26.3667	0	-5.64207	Low	TCGA
TCGA-55-8514	17.3333	0	-2.52043	Low	TCGA
TCGA-55-8614	17.8667	0	2.81285	High	TCGA
TCGA-55-8615	14.8667	0	-0.620532	Low	TCGA
TCGA-55-8616	1.6	0	-0.990519	Low	TCGA
TCGA-55-8619	13.8667	0	-3.44157	Low	TCGA
TCGA-55-8620	12.5	1	0.340196	High	TCGA
TCGA-55-8621	17.1667	0	-5.80402	Low	TCGA
TCGA-55-A48X	22.9667	0	-4.0724	Low	TCGA
TCGA-55-A48Y	21	0	2.98433	High	TCGA
TCGA-55-A48Z	21.7	0	-1.20845	Low	TCGA
TCGA-55-A490	3.3	1	2.26842	High	TCGA
TCGA-55-A491	20.8667	0	1.96633	High	TCGA
TCGA-55-A492	19.8667	0	-3.78577	Low	TCGA
TCGA-55-A493	0.933333	0	6.42029	High	TCGA
TCGA-55-A494	16.0333	0	1.05574	High	TCGA
TCGA-55-A4DF	20.4667	1	-0.0159188	Low	TCGA
TCGA-55-A4DG	20.2667	0	-6.67842	Low	TCGA
TCGA-55-A57B	18.2	0	-2.00833	Low	TCGA
TCGA-62-8394	4.63333	1	1.16114	High	TCGA
TCGA-62-8395	40.5333	0	-3.98814	Low	TCGA
TCGA-62-8397	42.9667	0	-4.07667	Low	TCGA
TCGA-62-8398	14.8	1	6.49268	High	TCGA
TCGA-62-8399	89.8667	0	0.105401	Low	TCGA
TCGA-62-8402	49.9333	1	2.10551	High	TCGA
TCGA-62-A46O	48.4667	1	5.60488	High	TCGA
TCGA-62-A46P	19.8	1	-2.05668	Low	TCGA
TCGA-62-A46R	57.5	1	-2.39493	Low	TCGA
TCGA-62-A46S	55.1	1	-3.96098	Low	TCGA
TCGA-62-A46U	68.9	0	-2.04368	Low	TCGA
TCGA-62-A46Y	13.8	1	-4.10996	Low	TCGA
TCGA-62-A470	39.8	1	-4.17438	Low	TCGA
TCGA-62-A471	41.5333	0	6.75609	High	TCGA
TCGA-62-A472	30.3333	0	0.597314	High	TCGA
TCGA-64-1676	57.6	0	0.115967	Low	TCGA
TCGA-64-1677	20.9333	1	0.728627	High	TCGA
TCGA-64-1679	82.9333	0	4.02394	High	TCGA
TCGA-64-1680	37.5333	0	-2.21847	Low	TCGA
TCGA-64-1681	38.9	1	-3.35841	Low	TCGA
TCGA-64-5774	89.2	0	1.37365	High	TCGA
TCGA-64-5775	2.06667	1	5.51023	High	TCGA
TCGA-64-5778	43.5	0	-1.22289	Low	TCGA
TCGA-64-5779	28.8	0	-1.57403	Low	TCGA
TCGA-64-5781	51.9667	0	5.94254	High	TCGA
TCGA-64-5815	28.8667	0	3.6304	High	TCGA
TCGA-67-3770	20.3333	0	-4.20412	Low	TCGA
TCGA-67-3771	20.3333	0	-0.0768805	Low	TCGA
TCGA-67-3772	19.1	0	-2.25451	Low	TCGA
TCGA-67-3773	14.2333	0	-5.26935	Low	TCGA
TCGA-67-3774	12.8333	0	-3.16481	Low	TCGA
TCGA-67-6215	5.8	0	-1.48544	Low	TCGA
TCGA-67-6216	4.7	0	-1.69832	Low	TCGA
TCGA-67-6217	14.0667	0	-4.93333	Low	TCGA
TCGA-69-7760	6.73333	0	1.82901	High	TCGA
TCGA-69-7761	6.2	0	1.52924	High	TCGA
TCGA-69-7763	23	0	-1.44098	Low	TCGA
TCGA-69-7764	13.8	0	-4.28495	Low	TCGA
TCGA-69-7973	7.66667	0	-0.172259	Low	TCGA
TCGA-69-7974	6.13333	0	3.01579	High	TCGA
TCGA-69-7978	4.46667	0	2.7218	High	TCGA
TCGA-69-7979	13.6	0	2.27833	High	TCGA
TCGA-69-7980	13.7	0	2.11458	High	TCGA
TCGA-69-8253	14.2	0	1.48084	High	TCGA
TCGA-69-8255	4.3	0	0.430225	High	TCGA
TCGA-69-8453	27.1	0	-1.76236	Low	TCGA
TCGA-69-A59K	19.7	0	-0.403884	Low	TCGA
TCGA-71-6725	8.53333	0	0.645054	High	TCGA
TCGA-71-8520	7	1	0.826909	High	TCGA
TCGA-73-4658	53.3333	1	0.771597	High	TCGA
TCGA-73-4659	23.7	1	0.892343	High	TCGA
TCGA-73-4662	83.8333	0	-5.76166	Low	TCGA
TCGA-73-4666	26.6667	0	3.78889	High	TCGA
TCGA-73-4668	15.5667	0	4.18372	High	TCGA
TCGA-73-4670	4.36667	0	7.24322	High	TCGA
TCGA-73-4675	30.7333	1	0.488568	High	TCGA
TCGA-73-4676	9.36667	1	4.65465	High	TCGA
TCGA-73-7498	39.6333	0	-5.01875	Low	TCGA
TCGA-73-7499	51.0333	1	-1.36992	Low	TCGA
TCGA-73-A9RS	11.3333	1	4.14153	High	TCGA
TCGA-75-5125	67.5667	1	3.25775	High	TCGA
TCGA-75-5146	78.9333	0	-4.72052	Low	TCGA
TCGA-75-5147	44.4333	0	0.0567636	Low	TCGA
TCGA-75-6206	86.3333	0	-3.21109	Low	TCGA
TCGA-75-6212	50.5333	1	-3.84017	Low	TCGA
TCGA-75-6214	37.1667	1	6.58001	High	TCGA
TCGA-75-7025	110.167	0	-6.8625	Low	TCGA
TCGA-75-7027	101.967	0	5.93555	High	TCGA
TCGA-78-7143	165.367	1	-1.71694	Low	TCGA
TCGA-78-7145	27.5333	1	3.40685	High	TCGA
TCGA-78-7146	5.76667	1	5.46266	High	TCGA
TCGA-78-7147	19.5333	1	0.0553123	Low	TCGA
TCGA-78-7148	20.8667	1	3.27526	High	TCGA
TCGA-78-7149	131.333	0	-3.50085	Low	TCGA
TCGA-78-7150	22.2	1	7.20496	High	TCGA
TCGA-78-7152	40.5	1	-2.21707	Low	TCGA
TCGA-78-7153	121.167	0	-0.693424	Low	TCGA
TCGA-78-7154	19.7667	1	5.11482	High	TCGA
TCGA-78-7155	39.0333	1	3.42247	High	TCGA
TCGA-78-7156	32.5333	1	-4.22617	Low	TCGA
TCGA-78-7158	5.96667	1	-3.03424	Low	TCGA
TCGA-78-7159	65.8	0	-0.357825	Low	TCGA
TCGA-78-7160	23.2333	1	0.570872	High	TCGA
TCGA-78-7161	9.7	1	-2.7364	Low	TCGA
TCGA-78-7162	105.633	1	-5.2207	Low	TCGA
TCGA-78-7163	241.6	0	-0.751819	Low	TCGA
TCGA-78-7166	8.6	1	3.3094	High	TCGA
TCGA-78-7167	89.3667	1	-4.17553	Low	TCGA
TCGA-78-7220	26.9	1	5.56599	High	TCGA
TCGA-78-7535	31.6333	1	-0.485788	Low	TCGA
TCGA-78-7536	8.13333	1	-0.322421	Low	TCGA
TCGA-78-7537	54.0667	1	-4.46787	Low	TCGA
TCGA-78-7539	26.3667	0	-4.90727	Low	TCGA
TCGA-78-7540	39.9	1	1.3788	High	TCGA
TCGA-78-7542	10.7	1	7.07697	High	TCGA
TCGA-78-7633	50.9333	1	-2.31493	Low	TCGA
TCGA-78-8640	235.4	0	1.31792	High	TCGA
TCGA-78-8648	40.3	1	-1.2329	Low	TCGA
TCGA-78-8655	78.6667	0	-1.27215	Low	TCGA
TCGA-78-8660	10.7	1	3.23107	High	TCGA
TCGA-78-8662	112.033	1	1.3724	High	TCGA
TCGA-80-5608	94.4	0	-0.626739	Low	TCGA
TCGA-80-5611	86.5	0	1.97036	High	TCGA
TCGA-83-5908	27.4667	0	5.63365	High	TCGA
TCGA-86-6562	12.5333	1	0.480506	High	TCGA
TCGA-86-6851	5.96667	0	-2.36106	Low	TCGA
TCGA-86-7701	31.5667	0	-0.350662	Low	TCGA
TCGA-86-7711	34.8667	1	4.85701	High	TCGA
TCGA-86-7713	38.5667	0	-0.985619	Low	TCGA
TCGA-86-7714	20.8333	1	-5.35786	Low	TCGA
TCGA-86-7953	33.2333	0	2.48068	High	TCGA
TCGA-86-7954	20.1667	0	-0.688399	Low	TCGA
TCGA-86-7955	35.7333	0	4.03015	High	TCGA
TCGA-86-8054	38.2667	0	1.55951	High	TCGA
TCGA-86-8055	4.13333	1	3.88547	High	TCGA
TCGA-86-8073	24.6667	0	-0.882909	Low	TCGA
TCGA-86-8074	0.8	0	2.13378	High	TCGA
TCGA-86-8075	23.1333	1	2.99047	High	TCGA
TCGA-86-8076	33.1	0	-5.74438	Low	TCGA
TCGA-86-8278	31.4667	0	-0.256426	Low	TCGA
TCGA-86-8279	31.6333	0	0.17469	Low	TCGA
TCGA-86-8280	23.3667	0	-6.02247	Low	TCGA
TCGA-86-8281	0	0	-2.80887	Low	TCGA
TCGA-86-8358	21.7667	0	1.51944	High	TCGA
TCGA-86-8359	14.8	1	2.00046	High	TCGA
TCGA-86-8585	11.7667	0	1.60325	High	TCGA
TCGA-86-8668	14.1	0	-3.99829	Low	TCGA
TCGA-86-8669	31.2667	0	-3.08007	Low	TCGA
TCGA-86-8671	27.9667	0	-5.53047	Low	TCGA
TCGA-86-8672	0.633333	1	5.361	High	TCGA
TCGA-86-8673	28.7333	0	3.05906	High	TCGA
TCGA-86-8674	26.8667	0	0.555231	High	TCGA
TCGA-86-A456	29.8667	0	-3.61474	Low	TCGA
TCGA-86-A4D0	3.86667	1	2.43941	High	TCGA
TCGA-86-A4JF	24.5667	1	2.52759	High	TCGA
TCGA-86-A4P7	13.8333	0	-5.23968	Low	TCGA
TCGA-86-A4P8	26.8333	0	-6.51144	Low	TCGA
TCGA-91-6828	10.7667	0	-2.80854	Low	TCGA
TCGA-91-6829	41.9333	1	1.22829	High	TCGA
TCGA-91-6830	2	0	0.250476	Low	TCGA
TCGA-91-6831	10.3333	0	0.797589	High	TCGA
TCGA-91-6835	2.63333	0	-2.51229	Low	TCGA
TCGA-91-6836	13.9	0	4.37861	High	TCGA
TCGA-91-6840	12.4	0	-1.68813	Low	TCGA
TCGA-91-6847	28.0667	0	4.26139	High	TCGA
TCGA-91-6848	7.46667	0	5.82501	High	TCGA
TCGA-91-6849	1.16667	0	-2.36637	Low	TCGA
TCGA-91-7771	16.4	0	-4.21564	Low	TCGA
TCGA-91-8496	16.8333	0	-6.21107	Low	TCGA
TCGA-91-8497	14.4667	1	-6.90358	Low	TCGA
TCGA-91-8499	1.2	0	0.44259	High	TCGA
TCGA-91-A4BC	1.46667	0	-1.65272	Low	TCGA
TCGA-91-A4BD	20.1	0	-5.89512	Low	TCGA
TCGA-93-7347	22.7667	0	-4.3848	Low	TCGA
TCGA-93-7348	17.7	0	-4.01037	Low	TCGA
TCGA-93-8067	6.2	0	5.37009	High	TCGA
TCGA-93-A4JN	23.9333	0	-1.47406	Low	TCGA
TCGA-93-A4JO	1.1	1	-3.6077	Low	TCGA
TCGA-93-A4JP	19.2667	0	-5.24662	Low	TCGA
TCGA-93-A4JQ	17.5333	0	-0.769167	Low	TCGA
TCGA-95-7039	42.4	0	3.26108	High	TCGA
TCGA-95-7043	16.7667	1	0.612774	High	TCGA
TCGA-95-7562	2.9	1	2.58764	High	TCGA
TCGA-95-7567	18.9333	0	3.2927	High	TCGA
TCGA-95-7944	12.5667	0	5.55684	High	TCGA
TCGA-95-7947	15.9	0	1.01908	High	TCGA
TCGA-95-7948	15.8667	0	0.366925	High	TCGA
TCGA-95-8039	27.6667	0	-3.57927	Low	TCGA
TCGA-95-8494	2.8	0	3.80545	High	TCGA
TCGA-95-A4VK	21.7	0	-0.270889	Low	TCGA
TCGA-95-A4VN	18.4333	0	3.34763	High	TCGA
TCGA-95-A4VP	20.1667	0	-2.2114	Low	TCGA
TCGA-97-7546	42.8333	0	-4.53533	Low	TCGA
TCGA-97-7547	65.5	0	-1.70376	Low	TCGA
TCGA-97-7552	64.4	0	-3.36712	Low	TCGA
TCGA-97-7553	62.3333	0	-4.59026	Low	TCGA
TCGA-97-7554	25.8333	0	-0.639598	Low	TCGA
TCGA-97-7937	18.8	0	0.46003	High	TCGA
TCGA-97-7938	0.6	1	-3.96713	Low	TCGA
TCGA-97-7941	16.1333	0	-2.69755	Low	TCGA
TCGA-97-8171	18.9333	0	-3.55441	Low	TCGA
TCGA-97-8172	18.1667	0	-7.52972	Low	TCGA
TCGA-97-8174	5.46667	1	-5.60705	Low	TCGA
TCGA-97-8175	18.3667	0	2.89449	High	TCGA
TCGA-97-8176	15.6	1	4.41495	High	TCGA
TCGA-97-8177	16.6333	0	-3.51542	Low	TCGA
TCGA-97-8179	14.5	0	-3.56203	Low	TCGA
TCGA-97-8547	21.9	0	-1.18398	Low	TCGA
TCGA-97-8552	20.8667	0	-7.20577	Low	TCGA
TCGA-97-A4LX	20.4667	0	-3.42148	Low	TCGA
TCGA-97-A4M0	21.7333	0	-4.83031	Low	TCGA
TCGA-97-A4M1	20.0333	0	-7.08184	Low	TCGA
TCGA-97-A4M2	20.8	0	-7.90137	Low	TCGA
TCGA-97-A4M3	18	0	-0.0166923	Low	TCGA
TCGA-97-A4M5	21.1333	0	-4.41421	Low	TCGA
TCGA-97-A4M6	18.9333	0	-5.39948	Low	TCGA
TCGA-97-A4M7	20.9667	0	-5.08262	Low	TCGA
TCGA-99-7458	24.9	0	-4.87421	Low	TCGA
TCGA-99-8025	35.3333	0	0.148682	Low	TCGA
TCGA-99-8028	37.2667	0	-2.54328	Low	TCGA
TCGA-99-8032	1.46667	0	-1.03242	Low	TCGA
TCGA-99-8033	21.8667	1	5.90759	High	TCGA
TCGA-99-AA5R	21.9333	0	-5.5605	Low	TCGA
TCGA-J2-8192	24.6333	0	-3.18597	Low	TCGA
TCGA-J2-8194	24.1333	0	-1.35663	Low	TCGA
TCGA-J2-A4AD	18.3333	1	1.4158	High	TCGA
TCGA-J2-A4AE	35.9667	0	-4.48817	Low	TCGA
TCGA-J2-A4AG	32.9333	0	-2.39708	Low	TCGA
TCGA-L4-A4E5	19.2667	0	0.743102	High	TCGA
TCGA-L4-A4E6	14.5	0	-6.48808	Low	TCGA
TCGA-L9-A443	6.43333	1	-2.65487	Low	TCGA
TCGA-L9-A444	10.2333	0	-3.44749	Low	TCGA
TCGA-L9-A50W	14.7333	1	-5.15796	Low	TCGA
TCGA-L9-A5IP	1.93333	1	6.81025	High	TCGA
TCGA-L9-A743	22.1333	0	-1.29209	Low	TCGA
TCGA-L9-A7SV	18.8333	0	-3.20293	Low	TCGA
TCGA-L9-A8F4	15.8667	0	-0.463317	Low	TCGA
TCGA-MN-A4N1	27.5667	0	3.7489	High	TCGA
TCGA-MN-A4N4	39.1667	0	3.17932	High	TCGA
TCGA-MN-A4N5	2.8	0	0.738963	High	TCGA
TCGA-MP-A4SV	87.3333	1	0.193292	Low	TCGA
TCGA-MP-A4SW	59.2667	1	-2.73912	Low	TCGA
TCGA-MP-A4SY	50.0333	1	1.88918	High	TCGA
TCGA-MP-A4T4	87.2333	1	-0.152599	Low	TCGA
TCGA-MP-A4T6	59.6667	1	-5.24438	Low	TCGA
TCGA-MP-A4T7	5.56667	1	2.65897	High	TCGA
TCGA-MP-A4T8	5.36667	1	4.82391	High	TCGA
TCGA-MP-A4T9	42.1667	1	0.240791	Low	TCGA
TCGA-MP-A4TA	31.6667	1	5.43848	High	TCGA
TCGA-MP-A4TC	2.46667	1	4.23817	High	TCGA
TCGA-MP-A4TD	10.2333	1	-2.55846	Low	TCGA
TCGA-MP-A4TE	29.8667	1	1.67251	High	TCGA
TCGA-MP-A4TF	11.2	1	6.23294	High	TCGA
TCGA-MP-A4TH	24.7	0	-6.04017	Low	TCGA
TCGA-MP-A4TI	14.3	1	3.7732	High	TCGA
TCGA-MP-A4TJ	11.3	1	-3.77142	Low	TCGA
TCGA-MP-A4TK	19.4	1	1.79881	High	TCGA
TCGA-MP-A5C7	74.9333	0	-4.91269	Low	TCGA
TCGA-NJ-A4YF	72.0333	0	1.02068	High	TCGA
TCGA-NJ-A4YG	75.3667	0	-3.60338	Low	TCGA
TCGA-NJ-A4YI	0.133333	1	-2.10273	Low	TCGA
TCGA-NJ-A4YP	1.66667	0	2.28673	High	TCGA
TCGA-NJ-A4YQ	47.7333	0	-0.369799	Low	TCGA
TCGA-NJ-A55A	0.5	0	-6.37681	Low	TCGA
TCGA-NJ-A55O	0.433333	0	0.152571	Low	TCGA
TCGA-NJ-A55R	20.1	0	-2.18345	Low	TCGA
TCGA-NJ-A7XG	20.5667	0	-1.66492	Low	TCGA
TCGA-O1-A52J	59.9333	1	-4.30699	Low	TCGA
TCGA-S2-AA1A	17.1	0	-3.73392	Low	TCGA
L400T	41.1	1	-2.98074	low	GSE81089
L401T	62.9333	1	-0.747021	low	GSE81089
L404T	77.2667	1	-0.94105	low	GSE81089
L406T	77.6667	0	1.41165	High	GSE81089
L413T	21.1667	1	-3.41075	low	GSE81089
L414T	28.2	1	3.37683	High	GSE81089
L417T	12.8333	1	3.14833	High	GSE81089
L420T	9.83333	1	4.77486	High	GSE81089
L439T	86.4667	0	-6.07708	low	GSE81089
L440T	21.7	1	0.565464	High	GSE81089
L441T	78.1333	1	0.769967	High	GSE81089
L442T	80.5667	0	-0.569295	low	GSE81089
L444T	87	0	0.949574	High	GSE81089
L446T	13.8333	1	-0.591746	low	GSE81089
L447T	82.5333	0	1.17607	High	GSE81089
L452T	81.3667	0	4.66213	High	GSE81089
L455T	85.6667	0	-4.97492	low	GSE81089
L456T	55.3333	1	1.63561	High	GSE81089
L457T	72.4667	0	1.90936	High	GSE81089
L458T	7.43333	1	3.81686	High	GSE81089
L459T	81.8	0	2.73212	High	GSE81089
L462T	18.9333	1	2.96658	High	GSE81089
L464T	64.5	1	3.77234	High	GSE81089
L466T	13.7333	1	3.14485	High	GSE81089
L468T	75.9	0	1.78361	High	GSE81089
L470T	59.1333	1	3.07415	High	GSE81089
L471T	53.8667	1	0.20913	low	GSE81089
L472T	14.1	1	2.44354	High	GSE81089
L473T	76.4667	0	-1.78156	low	GSE81089
L480T	46.9333	1	3.80205	High	GSE81089
L481T	68.2333	0	-4.94444	low	GSE81089
L483T	2.56667	1	3.59744	High	GSE81089
L484T	72.2667	0	-0.972303	low	GSE81089
L488T	75.5333	0	4.33003	High	GSE81089
L490T	23.8667	1	-0.424738	low	GSE81089
L493T	73.9333	0	-2.00626	low	GSE81089
L496T	67.8	0	3.00671	High	GSE81089
L504T	43.1667	1	-0.773355	low	GSE81089
L511T	73.8333	0	-4.06206	low	GSE81089
L529T	68.2667	0	4.44688	High	GSE81089
L530T	10.2667	1	0.755297	High	GSE81089
L531T	30.9333	1	1.46638	High	GSE81089
L532T	10.0333	1	4.32717	High	GSE81089
L534T	65.5333	0	2.71216	High	GSE81089
L535T	70.2	0	4.54729	High	GSE81089
L538T	5.03333	1	2.27488	High	GSE81089
L539T	12.3333	1	4.73334	High	GSE81089
L541T	30.5	1	0.481466	High	GSE81089
L543T	66.1333	0	0.544891	High	GSE81089
L545T	71.5667	0	-0.955883	low	GSE81089
L546T	32.4333	1	-0.62448	low	GSE81089
L551T	73.2333	0	2.46016	High	GSE81089
L557T	61.7667	0	-0.0219211	low	GSE81089
L559T	62.9333	0	4.18402	High	GSE81089
L561T	60.5333	0	0.203374	low	GSE81089
L563T	40.5333	1	4.68378	High	GSE81089
L565T	18.1	1	-3.61164	low	GSE81089
L566T	58.7333	0	-2.98863	low	GSE81089
L567T	43.3	1	-2.87292	low	GSE81089
L568T	2.36667	1	5.12574	High	GSE81089
L569T	60.1333	0	-3.90848	low	GSE81089
L572T	60.1667	0	2.05592	High	GSE81089
L582T	16.9667	1	3.66982	High	GSE81089
L583T	35.8667	1	0.544194	High	GSE81089
L585T	13.4	1	-1.40029	low	GSE81089
L586T	26.1333	1	4.44311	High	GSE81089
L592T	54.7	0	2.64447	High	GSE81089
L593T	62.4667	0	-1.89252	low	GSE81089
L596T	53.0667	0	1.4045	High	GSE81089
L598T	61.1	0	1.27163	High	GSE81089
L599T	61.2333	0	1.82244	High	GSE81089
L601T	51.9	0	1.05667	High	GSE81089
L602T	51.6667	0	-3.24881	low	GSE81089
L603T	32.4	1	-2.9944	low	GSE81089
L604T	9.53333	1	2.5743	High	GSE81089
L605T	57.7667	0	-3.25402	low	GSE81089
L606T	53.6333	0	-2.21922	low	GSE81089
L607T	61.5	0	2.57481	High	GSE81089
L612T	56.1	0	-1.8386	low	GSE81089
L613T	0.633333	1	3.14187	High	GSE81089
L616T	13.6667	1	0.929253	High	GSE81089
L617T	7.93333	1	0.314522	low	GSE81089
L619T	52.3667	0	-2.83786	low	GSE81089
L620T	11.2667	1	-1.77037	low	GSE81089
L621T	49.5667	1	3.40074	High	GSE81089
L626T	53.1333	0	-1.59803	low	GSE81089
L628T	51.4333	0	1.1429	High	GSE81089
L630T	49.1333	0	-1.03649	low	GSE81089
L633T	45.8333	0	3.94925	High	GSE81089
L635T	42.6	1	0.340119	High	GSE81089
L638T	44.9667	0	-0.879052	low	GSE81089
L642T	38.9	1	4.98013	High	GSE81089
L644T	9.4	1	5.20597	High	GSE81089
L650T	32.8667	1	1.80253	High	GSE81089
L652T	0.166667	1	3.63157	High	GSE81089
L655T	46.5667	0	3.36657	High	GSE81089
L656T	50	0	-2.02415	low	GSE81089
L658T	45.2	0	0.142113	low	GSE81089
L661T	37.4333	1	3.04023	High	GSE81089
L662T	28.8333	1	0.340144	High	GSE81089
L663T	43.0333	0	0.0792818	low	GSE81089
L668T	39.5667	0	3.2775	High	GSE81089
L673T	18.9333	1	-5.70172	low	GSE81089
L678T	37.1333	1	-2.30376	low	GSE81089
L682T	28	1	-1.35244	low	GSE81089
L683T	20.4	1	-1.36671	low	GSE81089
L685T	40.5667	0	5.3329	High	GSE81089
L688T	26.3	1	0.774025	High	GSE81089
L689T	40.5333	0	-3.45244	low	GSE81089
L695T	46.6333	0	1.51004	High	GSE81089
L703T	37.9	1	0.873245	High	GSE81089
L710T	34.9333	0	5.68012	High	GSE81089
L712T	32.3667	0	2.58443	High	GSE81089
L715T	5	1	-1.2435	low	GSE81089
L719T	29.6	0	5.23178	High	GSE81089
L723T	14.4333	1	1.10936	High	GSE81089
L724T	35.3333	0	2.82153	High	GSE81089
L725T	36.7667	0	-2.39794	low	GSE81089
L728T	36.9333	0	0.857953	High	GSE81089
L731T	32.1333	1	-3.3324	low	GSE81089
L735T	36.7667	0	-2.64513	low	GSE81089
L736T	38	0	2.49747	High	GSE81089
L738T	36.5667	0	-2.18975	low	GSE81089
L739T	11.7333	1	4.73979	High	GSE81089
L741T	8.53333	1	2.45045	High	GSE81089
L744T	29.5667	0	0.306586	low	GSE81089
L746T	19.8	1	-1.42758	low	GSE81089
L747T	33.0333	0	3.03693	High	GSE81089
L749T	6.3	1	4.97078	High	GSE81089
L751T	29.1	0	0.0951979	low	GSE81089
L752T	30.6667	0	1.36244	High	GSE81089
L753T	32.6	0	2.97282	High	GSE81089
L755T	7.56667	1	0.820594	High	GSE81089
L756T	35.6333	0	3.8772	High	GSE81089
L758T	31.2333	0	-1.42599	low	GSE81089
L760T	38.9333	0	-2.21688	low	GSE81089
L764T	31.9	0	-3.27757	low	GSE81089
L766T	35.5333	0	-0.0657859	low	GSE81089
L767T	33.0333	0	3.22408	High	GSE81089
L768T	15.7333	1	2.58623	High	GSE81089
L773T	10.3667	1	-3.19222	low	GSE81089
L778T	29.1	0	-3.43135	low	GSE81089
L781T	55.5	1	2.98791	High	GSE81089
L782T	87.5333	0	-3.78391	low	GSE81089
L788T	88	0	2.42505	High	GSE81089
L791T	12.2667	1	-3.3826	low	GSE81089
L800T	65.1333	0	-4.10716	low	GSE81089
L802T	25.7667	1	-2.87956	low	GSE81089
L808T	75.2	0	-5.61322	low	GSE81089
L809T	26.4667	1	2.34829	High	GSE81089
L810T	20.8333	1	-4.05659	low	GSE81089
L814T	57.3667	0	0.028883	low	GSE81089
L815T	1.3	1	3.49146	High	GSE81089
L816T	11.7667	1	-4.86352	low	GSE81089
L817T	42.6333	1	5.04304	High	GSE81089
L818T	57.8333	0	3.48033	High	GSE81089
L820T	55.3333	0	5.73846	High	GSE81089
L824T	22.1667	1	3.85388	High	GSE81089
L826T	31.1667	1	-5.44128	low	GSE81089
L827T	36.8333	1	0.709049	High	GSE81089
L828T	49.2333	0	1.12022	High	GSE81089
L829T	47.6	0	-6.20255	low	GSE81089
L831T	46.9	0	-2.5896	low	GSE81089
L832T	46.6667	0	-5.38611	low	GSE81089
L834T	45.7333	0	-6.7735	low	GSE81089
L838T	33.5	1	-1.79496	low	GSE81089
L842T	42	0	-2.21131	low	GSE81089
L848T	40.6	0	0.243546	low	GSE81089
L850T	33.2333	1	0.59023	High	GSE81089
L851T	43.8333	1	-2.33014	low	GSE81089
L852T	23.3333	1	3.66716	High	GSE81089
L854T	50.3667	0	2.81284	High	GSE81089
L856T	48.8333	1	4.50925	High	GSE81089
L857T	7.53333	1	5.40043	High	GSE81089
L858T	18.6	1	3.91025	High	GSE81089
L860T	43.7	0	-0.00811602	low	GSE81089
L863T	30.9	1	2.25134	High	GSE81089
L864T	48.2333	0	0.60344	High	GSE81089
L865T	39.4	0	-5.13796	low	GSE81089
L867T	10.5667	1	3.23225	High	GSE81089
L871T	29.1	1	-1.27876	low	GSE81089
L872T	34.9333	0	-1.91807	low	GSE81089
L873T	33.1667	0	-2.98172	low	GSE81089
L874T	32.9333	0	-5.54807	low	GSE81089
L875T	31	0	-5.46051	low	GSE81089
L876T	29.3667	0	-3.60318	low	GSE81089
L877T	28.4667	0	-4.96454	low	GSE81089
L879T	29.1	1	-0.993578	low	GSE81089
L880T	34.0667	0	-3.65426	low	GSE81089
L881T	33.5667	0	4.62621	High	GSE81089
L884T	29.4	0	0.899909	High	GSE81089
L885T	29.1	0	-5.97333	low	GSE81089
L886T	64.4	1	2.88402	High	GSE81089
L887T	12.4667	1	1.77388	High	GSE81089
L890T	42.1333	1	0.54903	High	GSE81089
GSM1854798	41.6333	0	-1.97327	low	GSE72094
GSM1854799	35.2333	0	3.94315	High	GSE72094
GSM1854800	34.1667	0	1.17242	High	GSE72094
GSM1854801	29.8333	0	-5.26614	low	GSE72094
GSM1854802	30.7333	1	1.04595	High	GSE72094
GSM1854803	31.9667	0	-1.56661	low	GSE72094
GSM1854804	32.3	0	-1.82943	low	GSE72094
GSM1854805	27.7667	0	5.21566	High	GSE72094
GSM1854806	29.7	0	-4.95496	low	GSE72094
GSM1854807	17.4667	1	-2.08232	low	GSE72094
GSM1854808	34.5	0	-4.19399	low	GSE72094
GSM1854809	1.43333	0	-3.37578	low	GSE72094
GSM1854810	30.8333	0	3.3569	High	GSE72094
GSM1854811	35.1	0	-5.22063	low	GSE72094
GSM1854812	0.8	0	-2.14752	low	GSE72094
GSM1854813	27.5	0	-6.05102	low	GSE72094
GSM1854814	28.4667	0	0.086059	low	GSE72094
GSM1854815	27.3333	0	1.50459	High	GSE72094
GSM1854816	13.7333	0	-2.28299	low	GSE72094
GSM1854817	9.9	0	-1.57518	low	GSE72094
GSM1854818	19.4	0	2.21208	High	GSE72094
GSM1854819	0.933333	0	0.225319	low	GSE72094
GSM1854820	0.733333	0	1.58309	High	GSE72094
GSM1854821	42	0	-1.04657	low	GSE72094
GSM1854822	46.7333	0	-1.46984	low	GSE72094
GSM1854823	26.6333	0	2.26576	High	GSE72094
GSM1854825	44.3	0	-0.906915	low	GSE72094
GSM1854826	49.6	0	-5.1432	low	GSE72094
GSM1854827	19.3	0	4.67447	High	GSE72094
GSM1854828	39.5333	0	-2.05569	low	GSE72094
GSM1854829	38.3667	0	3.5395	High	GSE72094
GSM1854830	44.1	0	-0.856641	low	GSE72094
GSM1854831	10.4667	1	4.23871	High	GSE72094
GSM1854832	37	0	-3.70994	low	GSE72094
GSM1854833	49.8	0	-5.00649	low	GSE72094
GSM1854834	34.1333	0	-2.6616	low	GSE72094
GSM1854835	37.8	0	1.29154	High	GSE72094
GSM1854836	16.9333	1	-0.497905	low	GSE72094
GSM1854837	1.53333	1	-0.598113	low	GSE72094
GSM1854838	41.0333	1	5.19782	High	GSE72094
GSM1854839	30.5667	0	-4.06575	low	GSE72094
GSM1854840	16.2667	1	-2.74435	low	GSE72094
GSM1854841	24.3333	0	6.44862	High	GSE72094
GSM1854842	35.9667	1	-2.01825	low	GSE72094
GSM1854843	37.5667	0	-5.66504	low	GSE72094
GSM1854844	6.43333	1	-3.3043	low	GSE72094
GSM1854846	27.7667	0	-1.32033	low	GSE72094
GSM1854847	23.6	0	-1.65417	low	GSE72094
GSM1854848	41.3333	0	-3.33128	low	GSE72094
GSM1854849	48.8333	0	-2.75662	low	GSE72094
GSM1854850	56.1667	0	-0.742195	low	GSE72094
GSM1854851	64.9667	0	-5.45462	low	GSE72094
GSM1854852	52.3	0	-5.72071	low	GSE72094
GSM1854853	9.16667	0	1.96994	High	GSE72094
GSM1854854	50.2333	0	-7.07059	low	GSE72094
GSM1854855	10.2333	1	4.29626	High	GSE72094
GSM1854856	30.1667	1	2.50178	High	GSE72094
GSM1854857	46.2667	0	-1.28745	low	GSE72094
GSM1854859	27.1333	1	-0.956084	low	GSE72094
GSM1854860	14.5333	1	0.627316	High	GSE72094
GSM1854861	2.43333	1	1.00349	High	GSE72094
GSM1854862	53.2	0	-3.34448	low	GSE72094
GSM1854863	49.6	0	-3.70501	low	GSE72094
GSM1854864	13.2667	1	-5.20041	low	GSE72094
GSM1854865	54.1	0	-0.816976	low	GSE72094
GSM1854866	41.2667	0	0.297538	low	GSE72094
GSM1854867	49.3667	0	-1.50742	low	GSE72094
GSM1854868	14.3333	1	6.5079	High	GSE72094
GSM1854869	25.7	0	-2.5843	low	GSE72094
GSM1854870	36.9667	0	1.59965	High	GSE72094
GSM1854871	37.3333	0	-3.44061	low	GSE72094
GSM1854872	28.1333	0	1.95525	High	GSE72094
GSM1854873	36.2	0	5.17702	High	GSE72094
GSM1854874	29.0333	1	-3.08797	low	GSE72094
GSM1854875	35.4333	0	-2.28022	low	GSE72094
GSM1854876	30.2333	0	2.80797	High	GSE72094
GSM1854877	25.8667	0	-0.888031	low	GSE72094
GSM1854879	32.4667	0	-1.39201	low	GSE72094
GSM1854880	28.4	0	0.74734	High	GSE72094
GSM1854881	24.4	1	1.23515	High	GSE72094
GSM1854882	18.5667	0	0.744262	High	GSE72094
GSM1854883	35.8	1	0.864835	High	GSE72094
GSM1854884	10.9333	1	1.47832	High	GSE72094
GSM1854885	17.6	1	0.833179	High	GSE72094
GSM1854886	13.8333	1	6.66478	High	GSE72094
GSM1854887	13.5333	0	1.93066	High	GSE72094
GSM1854888	28	0	-3.33084	low	GSE72094
GSM1854889	12.7667	1	0.761599	High	GSE72094
GSM1854890	37.0667	0	1.22169	High	GSE72094
GSM1854891	14.7333	1	5.96237	High	GSE72094
GSM1854892	8.13333	1	2.89386	High	GSE72094
GSM1854893	0.1	1	1.54395	High	GSE72094
GSM1854895	10.4333	1	7.77209	High	GSE72094
GSM1854896	34.8333	1	-0.0947382	low	GSE72094
GSM1854897	11.5667	1	1.15636	High	GSE72094
GSM1854898	0.533333	0	-3.5577	low	GSE72094
GSM1854899	4.36667	1	0.647193	High	GSE72094
GSM1854900	30.2333	0	-4.9036	low	GSE72094
GSM1854902	0.9	0	-6.04156	low	GSE72094
GSM1854903	18.6	1	5.25377	High	GSE72094
GSM1854904	35.3667	0	-2.88651	low	GSE72094
GSM1854906	38.2	0	0.209079	low	GSE72094
GSM1854907	35.6667	0	-1.29275	low	GSE72094
GSM1854908	38.0333	0	1.98164	High	GSE72094
GSM1854909	29.6333	0	-1.41643	low	GSE72094
GSM1854910	38.2333	0	-2.72262	low	GSE72094
GSM1854911	33.3	1	-0.303729	low	GSE72094
GSM1854913	22.5333	0	1.86034	High	GSE72094
GSM1854915	4.66667	0	0.417049	High	GSE72094
GSM1854916	38.4333	0	2.74172	High	GSE72094
GSM1854917	41.3	0	-4.70534	low	GSE72094
GSM1854918	38.5333	0	-2.52861	low	GSE72094
GSM1854919	32.7333	0	-3.60271	low	GSE72094
GSM1854920	31.6667	0	-5.43064	low	GSE72094
GSM1854921	1.66667	1	2.64067	High	GSE72094
GSM1854922	38.3333	0	-5.56537	low	GSE72094
GSM1854923	44.2	0	-0.333071	low	GSE72094
GSM1854924	4.13333	0	-4.56114	low	GSE72094
GSM1854925	8.93333	0	-1.56518	low	GSE72094
GSM1854926	8.73333	0	-0.332853	low	GSE72094
GSM1854927	2.53333	1	2.62312	High	GSE72094
GSM1854928	41.3	0	-3.58761	low	GSE72094
GSM1854929	22.7667	0	-1.88373	low	GSE72094
GSM1854930	30.8667	0	-2.19525	low	GSE72094
GSM1854931	31.8667	0	-5.99927	low	GSE72094
GSM1854932	26.7333	0	1.67643	High	GSE72094
GSM1854933	27.2667	0	2.01781	High	GSE72094
GSM1854934	28.3	0	-4.6015	low	GSE72094
GSM1854935	17.0667	1	3.49448	High	GSE72094
GSM1854936	32.0667	0	-3.12782	low	GSE72094
GSM1854937	32.4	0	-0.872327	low	GSE72094
GSM1854938	2.63333	0	6.69102	High	GSE72094
GSM1854940	31.5667	0	-0.781342	low	GSE72094
GSM1854941	22.9667	0	0.317759	low	GSE72094
GSM1854942	17.5667	0	2.60997	High	GSE72094
GSM1854944	38.8667	0	1.32747	High	GSE72094
GSM1854945	66.1333	0	3.76832	High	GSE72094
GSM1854947	9.36667	1	4.21012	High	GSE72094
GSM1854948	10.3333	1	-3.28445	low	GSE72094
GSM1854950	29.1333	0	-3.65009	low	GSE72094
GSM1854951	2.66667	1	-3.35029	low	GSE72094
GSM1854952	36.8667	0	-2.78633	low	GSE72094
GSM1854953	59.3	0	-4.40553	low	GSE72094
GSM1854954	33.2	0	5.60389	High	GSE72094
GSM1854955	25.2667	0	-1.59628	low	GSE72094
GSM1854956	15.3333	1	1.14575	High	GSE72094
GSM1854957	9.43333	1	-3.24825	low	GSE72094
GSM1854958	30.7	0	-2.53259	low	GSE72094
GSM1854960	31.6333	0	-1.89713	low	GSE72094
GSM1854961	3.76667	1	2.24434	High	GSE72094
GSM1854962	26.9333	0	-2.73744	low	GSE72094
GSM1854963	1.16667	1	5.40013	High	GSE72094
GSM1854964	21.4	0	2.60457	High	GSE72094
GSM1854965	22.6667	1	4.29191	High	GSE72094
GSM1854966	0.766667	1	-3.31743	low	GSE72094
GSM1854967	30.8	0	4.24101	High	GSE72094
GSM1854969	11.8667	0	1.19828	High	GSE72094
GSM1854970	13.0667	0	-2.82108	low	GSE72094
GSM1854971	16.3	0	0.369886	High	GSE72094
GSM1854972	30.6333	0	-5.21904	low	GSE72094
GSM1854973	30.4333	0	-2.26447	low	GSE72094
GSM1854974	28	0	-4.98209	low	GSE72094
GSM1854975	30.3667	0	5.15469	High	GSE72094
GSM1854977	23.0667	0	-1.74536	low	GSE72094
GSM1854979	25.0333	0	-5.61262	low	GSE72094
GSM1854980	24.9667	0	-3.65299	low	GSE72094
GSM1854981	19.7	1	2.07537	High	GSE72094
GSM1854983	3.86667	1	3.65262	High	GSE72094
GSM1854984	0.666667	0	0.569031	High	GSE72094
GSM1854985	22.9	0	-3.43674	low	GSE72094
GSM1854986	19.2333	0	5.62488	High	GSE72094
GSM1854987	31.2333	0	-4.47751	low	GSE72094
GSM1854988	26.1667	0	-2.35359	low	GSE72094
GSM1854989	32.0667	0	-3.24215	low	GSE72094
GSM1854990	27.6667	0	-4.26337	low	GSE72094
GSM1854992	18.4667	0	5.14595	High	GSE72094
GSM1854994	30.1667	0	-6.25094	low	GSE72094
GSM1854995	16.5333	1	4.21621	High	GSE72094
GSM1854996	21.7	1	0.0234516	low	GSE72094
GSM1854997	20	1	-2.44953	low	GSE72094
GSM1854998	28.4	1	3.41026	High	GSE72094
GSM1854999	29.9	0	-1.67652	low	GSE72094
GSM1855000	26.9	0	5.26205	High	GSE72094
GSM1855001	16.2333	1	2.7301	High	GSE72094
GSM1855003	28.2667	0	-3.00292	low	GSE72094
GSM1855004	34.3	0	-0.103467	low	GSE72094
GSM1855005	32.5667	0	-0.385777	low	GSE72094
GSM1855006	32.9333	0	2.39919	High	GSE72094
GSM1855007	37.6667	0	-2.88661	low	GSE72094
GSM1855008	27.4333	0	2.15099	High	GSE72094
GSM1855009	25.2	0	1.39031	High	GSE72094
GSM1855010	22.7	0	0.502982	High	GSE72094
GSM1855011	33.7333	0	0.721516	High	GSE72094
GSM1855012	35.9667	0	4.51991	High	GSE72094
GSM1855014	37.3	1	-1.76043	low	GSE72094
GSM1855015	28.9333	0	-3.97033	low	GSE72094
GSM1855016	33.1333	0	4.00758	High	GSE72094
GSM1855018	29.2667	0	2.37308	High	GSE72094
GSM1855019	11.9333	1	4.77084	High	GSE72094
GSM1855020	39.6333	0	1.6573	High	GSE72094
GSM1855021	29.6667	0	0.978892	High	GSE72094
GSM1855022	27.7	0	5.86969	High	GSE72094
GSM1855023	39.1333	0	2.486	High	GSE72094
GSM1855024	33.5333	0	0.351125	High	GSE72094
GSM1855026	34.6	0	1.30588	High	GSE72094
GSM1855027	27.9	1	1.76293	High	GSE72094
GSM1855028	30.3667	0	1.18097	High	GSE72094
GSM1855029	26	1	6.06751	High	GSE72094
GSM1855031	34.4333	0	-2.83018	low	GSE72094
GSM1855032	27.2667	0	-0.136338	low	GSE72094
GSM1855033	33.7	0	3.44251	High	GSE72094
GSM1855034	26.9667	0	-4.51525	low	GSE72094
GSM1855035	35.8	0	-1.05078	low	GSE72094
GSM1855036	31.0667	1	-5.43735	low	GSE72094
GSM1855037	35.2333	0	2.53509	High	GSE72094
GSM1855038	29.0333	0	3.52631	High	GSE72094
GSM1855039	8.9	1	6.09874	High	GSE72094
GSM1855040	26.9	0	0.682799	High	GSE72094
GSM1855041	12.4333	0	-0.942979	low	GSE72094
GSM1855042	31.2333	0	-0.0614255	low	GSE72094
GSM1855043	34.3	0	1.11138	High	GSE72094
GSM1855044	32.9	0	-1.97131	low	GSE72094
GSM1855045	28.6667	0	-2.30151	low	GSE72094
GSM1855046	31.3	0	-1.77737	low	GSE72094
GSM1855047	33.9667	0	2.28822	High	GSE72094
GSM1855048	21.7333	1	0.702911	High	GSE72094
GSM1855049	7.3	1	3.30808	High	GSE72094
GSM1855050	23.2667	0	1.505	High	GSE72094
GSM1855051	20.7333	0	-0.42507	low	GSE72094
GSM1855052	31.7	1	1.52101	High	GSE72094
GSM1855053	33.8333	0	-2.71817	low	GSE72094
GSM1855054	30	0	-4.77614	low	GSE72094
GSM1855055	35.8667	0	-4.44905	low	GSE72094
GSM1855056	35.3667	0	-4.12384	low	GSE72094
GSM1855057	2.53333	0	-1.1689	low	GSE72094
GSM1855059	19.6	0	-2.45847	low	GSE72094
GSM1855060	34.4333	0	2.76483	High	GSE72094
GSM1855061	25.3	1	-4.9127	low	GSE72094
GSM1855062	20	1	5.283	High	GSE72094
GSM1855063	11.6333	1	-1.92037	low	GSE72094
GSM1855064	32.6667	0	3.22123	High	GSE72094
GSM1855065	24.1333	0	0.666223	High	GSE72094
GSM1855066	33.2333	0	0.806849	High	GSE72094
GSM1855067	32.9	0	1.18479	High	GSE72094
GSM1855068	34.3667	1	1.99345	High	GSE72094
GSM1855069	10.1667	0	0.481928	High	GSE72094
GSM1855070	33.1333	0	-2.28737	low	GSE72094
GSM1855071	19.9	0	0.495232	High	GSE72094
GSM1855072	22.6333	0	-0.10364	low	GSE72094
GSM1855073	34.7333	0	-2.11741	low	GSE72094
GSM1855074	24.4333	0	-1.25996	low	GSE72094
GSM1855075	29.9	0	-0.413701	low	GSE72094
GSM1855076	30.5667	0	-2.32896	low	GSE72094
GSM1855077	28.5	0	-0.108811	low	GSE72094
GSM1855078	29.4	0	1.28209	High	GSE72094
GSM1855079	11.2	1	2.71523	High	GSE72094
GSM1855080	22.3667	0	0.779954	High	GSE72094
GSM1855081	25.9	0	2.998	High	GSE72094
GSM1855082	19.8333	0	-4.41401	low	GSE72094
GSM1855083	27.7333	0	1.78901	High	GSE72094
GSM1855084	30.6333	0	-1.38379	low	GSE72094
GSM1855085	32.3667	0	4.39824	High	GSE72094
GSM1855086	29.4	0	1.81444	High	GSE72094
GSM1855087	31.2667	0	-2.17279	low	GSE72094
GSM1855088	15.6	0	-3.63345	low	GSE72094
GSM1855089	27.8	0	1.39699	High	GSE72094
GSM1855091	31.2	1	0.493765	High	GSE72094
GSM1855092	24.4	0	-1.54496	low	GSE72094
GSM1855093	25.5333	0	-2.89545	low	GSE72094
GSM1855094	20.2333	0	0.0849617	low	GSE72094
GSM1855095	19.2667	0	5.42554	High	GSE72094
GSM1855096	27.2	0	0.223665	low	GSE72094
GSM1855097	28.4333	0	-0.875088	low	GSE72094
GSM1855098	25.3	0	-4.02062	low	GSE72094
GSM1855099	30.5667	1	-3.61193	low	GSE72094
GSM1855100	28.9333	0	1.01441	High	GSE72094
GSM1855101	30.6667	1	0.571394	High	GSE72094
GSM1855102	20.2333	0	-2.03002	low	GSE72094
GSM1855103	18.9333	0	0.762161	High	GSE72094
GSM1855104	3.26667	1	1.70214	High	GSE72094
GSM1855105	18.5	0	-3.99312	low	GSE72094
GSM1855106	10.2	1	0.964501	High	GSE72094
GSM1855107	30.2	0	4.63898	High	GSE72094
GSM1855108	30.6	0	3.19514	High	GSE72094
GSM1855109	23.1	1	4.84014	High	GSE72094
GSM1855110	22.6667	0	-1.89006	low	GSE72094
GSM1855111	17.9667	0	-3.90396	low	GSE72094
GSM1855112	27.3333	0	-5.074	low	GSE72094
GSM1855113	25	0	-5.89411	low	GSE72094
GSM1855114	23.6	0	2.9364	High	GSE72094
GSM1855116	22.4	0	2.92979	High	GSE72094
GSM1855117	15.6667	0	6.50038	High	GSE72094
GSM1855118	1.8	0	4.06603	High	GSE72094
GSM1855119	26	0	1.39875	High	GSE72094
GSM1855120	7.2	1	4.87222	High	GSE72094
GSM1855121	9.8	1	-0.960663	low	GSE72094
GSM1855122	25.2333	0	-1.74285	low	GSE72094
GSM1855123	25.3333	0	-1.05895	low	GSE72094
GSM1855124	36.3	0	3.14429	High	GSE72094
GSM1855125	0.566667	1	3.79924	High	GSE72094
GSM1855126	19.2333	0	-0.162594	low	GSE72094
GSM1855127	17.9667	0	-1.3681	low	GSE72094
GSM1855128	30.2	0	-0.300587	low	GSE72094
GSM1855129	20.9333	0	-2.94237	low	GSE72094
GSM1855131	23.2	1	1.22151	High	GSE72094
GSM1855132	28.6	0	0.249213	low	GSE72094
GSM1855133	23.3667	0	-5.04659	low	GSE72094
GSM1855134	12.7333	1	-4.2931	low	GSE72094
GSM1855135	17.9667	0	2.63191	High	GSE72094
GSM1855136	0.133333	1	0.700659	High	GSE72094
GSM1855137	18.5667	0	1.03877	High	GSE72094
GSM1855138	20.6333	0	0.406145	High	GSE72094
GSM1855140	27.6667	0	-3.08555	low	GSE72094
GSM1855141	27.3667	0	-4.75561	low	GSE72094
GSM1855142	27.7	0	0.174102	low	GSE72094
GSM1855143	19.7	0	-5.75989	low	GSE72094
GSM1855144	28.3333	0	-3.05156	low	GSE72094
GSM1855145	26.9667	1	2.76125	High	GSE72094
GSM1855146	4.73333	0	-1.82087	low	GSE72094
GSM1855147	26.9	0	-0.303618	low	GSE72094
GSM1855149	27.7333	0	-3.4594	low	GSE72094
GSM1855150	3.26667	1	2.96623	High	GSE72094
GSM1855151	26.6	0	-5.21044	low	GSE72094
GSM1855152	26.6333	0	-5.16483	low	GSE72094
GSM1855153	10.8333	1	-0.262438	low	GSE72094
GSM1855156	32.6	0	2.33514	High	GSE72094
GSM1855157	26.8667	0	-0.0445097	low	GSE72094
GSM1855158	23.2667	0	-5.18707	low	GSE72094
GSM1855159	28.7	0	-3.46383	low	GSE72094
GSM1855160	10.8333	0	2.7346	High	GSE72094
GSM1855161	11.0667	1	-0.818526	low	GSE72094
GSM1855162	24.4667	0	-5.44972	low	GSE72094
GSM1855163	28.9	0	-0.882343	low	GSE72094
GSM1855164	27.6667	0	3.1338	High	GSE72094
GSM1855165	18.0333	1	-3.78054	low	GSE72094
GSM1855166	22.6333	0	2.26871	High	GSE72094
GSM1855168	1.33333	1	0.0113066	low	GSE72094
GSM1855169	24.6667	0	-5.35312	low	GSE72094
GSM1855170	18	0	-2.2457	low	GSE72094
GSM1855171	38.5	0	3.50819	High	GSE72094
GSM1855172	26.5667	0	-2.42786	low	GSE72094
GSM1855173	22.5333	1	1.06595	High	GSE72094
GSM1855174	18	0	-1.42009	low	GSE72094
GSM1855175	12.6667	1	-1.59302	low	GSE72094
GSM1855176	45	0	3.06156	High	GSE72094
GSM1855177	19	0	-4.14557	low	GSE72094
GSM1855178	1.93333	1	5.82926	High	GSE72094
GSM1855179	0.166667	0	4.10293	High	GSE72094
GSM1855180	18.4667	0	0.562172	High	GSE72094
GSM1855181	17.8	0	2.30357	High	GSE72094
GSM1855182	0.133333	0	-4.52069	low	GSE72094
GSM1855183	56.4	0	-3.65598	low	GSE72094
GSM1855184	7.43333	1	-1.14529	low	GSE72094
GSM1855185	36.1667	0	2.54014	High	GSE72094
GSM1855187	30.4	1	-2.70815	low	GSE72094
GSM1855188	45.2333	1	-2.94198	low	GSE72094
GSM1855189	28.1333	1	-0.0820171	low	GSE72094
GSM1855190	17.3333	1	4.03144	High	GSE72094
GSM1855192	7.96667	1	-0.879213	low	GSE72094
GSM1855193	11.6333	0	2.06955	High	GSE72094
GSM1855195	34.1667	1	1.00326	High	GSE72094
GSM1855196	52	1	4.14717	High	GSE72094
GSM1855198	18.8	1	3.65883	High	GSE72094
GSM1855199	9.76667	1	6.43081	High	GSE72094
GSM1855200	35.1	1	-0.284593	low	GSE72094
GSM1855202	20.9	1	0.0116491	low	GSE72094
GSM1855203	13.1667	0	3.27018	High	GSE72094
GSM1855204	33.5667	1	0.563294	High	GSE72094
GSM1855206	22.7	1	5.22876	High	GSE72094
GSM1855207	43.1	0	5.32094	High	GSE72094
GSM1855208	43.1	1	-0.979469	low	GSE72094
GSM1855209	32.2667	1	-1.64085	low	GSE72094
GSM1855210	61.4333	0	-2.3719	low	GSE72094
GSM1855211	53.8667	0	1.96977	High	GSE72094
GSM1855212	51.9667	0	-3.97988	low	GSE72094
GSM1855213	56.7667	0	-0.997513	low	GSE72094
GSM1855214	61.1333	0	-4.95038	low	GSE72094
GSM1855215	51.7	0	-4.92637	low	GSE72094
GSM1855217	51.8	0	-5.34115	low	GSE72094
GSM1855218	16.3	1	-4.7957	low	GSE72094
GSM1855219	7.2	1	2.13753	High	GSE72094
GSM1855220	50.3333	0	3.23474	High	GSE72094
GSM1855221	23.3667	0	-4.98227	low	GSE72094
GSM1855222	45.4333	0	-1.91867	low	GSE72094
GSM1855223	37.8333	1	-2.48265	low	GSE72094
GSM1855224	20.6	1	4.87881	High	GSE72094
GSM1855225	34.5667	1	0.0195266	low	GSE72094
GSM1855226	53.3	0	-1.94915	low	GSE72094
GSM1855228	5.7	1	2.27015	High	GSE72094
GSM1855229	69.2333	0	-4.95915	low	GSE72094
GSM1855230	55.0667	0	-1.77119	low	GSE72094
GSM1855231	16.3	1	1.76461	High	GSE72094
GSM1855232	25.4	1	5.17027	High	GSE72094
GSM1855234	56.4333	0	4.61873	High	GSE72094
GSM1855235	23.7667	1	-0.653296	low	GSE72094
GSM1855236	55.0667	0	-2.47151	low	GSE72094
GSM1855237	6.03333	1	7.53941	High	GSE72094
GSM1855238	54.3	1	-0.441432	low	GSE72094
GSM302996	44.2	1	1.06947	High	GSE11969
GSM302997	109.167	0	-1.47411	low	GSE11969
GSM302998	56.2333	1	-0.567362	low	GSE11969
GSM302999	107.133	0	-1.18706	low	GSE11969
GSM303000	40	1	0.319989	low	GSE11969
GSM303001	7.43333	1	2.75208	High	GSE11969
GSM303002	108.167	0	-3.08308	low	GSE11969
GSM303003	109.133	0	-1.0968	low	GSE11969
GSM303004	17.0333	1	-1.20563	low	GSE11969
GSM303005	108.167	0	-1.82393	low	GSE11969
GSM303006	109.833	0	-5.59397	low	GSE11969
GSM303007	108.667	0	0.96235	High	GSE11969
GSM303008	61.8333	1	-1.31003	low	GSE11969
GSM303009	23.1333	1	-1.98815	low	GSE11969
GSM303010	108.2	0	-3.089	low	GSE11969
GSM303011	105.633	0	0.34697	High	GSE11969
GSM303012	105.367	0	0.504348	High	GSE11969
GSM303013	34.3333	1	-0.564093	low	GSE11969
GSM303014	70.0667	1	1.6739	High	GSE11969
GSM303015	101.9	0	-4.76469	low	GSE11969
GSM303016	106.067	0	-3.10773	low	GSE11969
GSM303017	100.3	0	-2.94857	low	GSE11969
GSM303018	100.133	0	-1.40634	low	GSE11969
GSM303019	105.667	0	-0.713296	low	GSE11969
GSM303020	99.1333	0	0.178619	low	GSE11969
GSM303021	95.9667	0	-3.82642	low	GSE11969
GSM303022	42.3667	1	-0.791812	low	GSE11969
GSM303023	95.7667	0	-3.02126	low	GSE11969
GSM303024	99.3	0	-0.309477	low	GSE11969
GSM303025	96.8333	0	-0.128943	low	GSE11969
GSM303026	96.1667	1	-3.64653	low	GSE11969
GSM303027	90.0333	0	-1.46398	low	GSE11969
GSM303028	29.8667	1	-0.241595	low	GSE11969
GSM303029	97	0	0.841968	High	GSE11969
GSM303030	93.7667	0	-1.49734	low	GSE11969
GSM303031	91.6333	0	-4.30349	low	GSE11969
GSM303032	97.7333	0	-2.00845	low	GSE11969
GSM303033	46.3	1	-1.48119	low	GSE11969
GSM303034	93.2	0	-2.21015	low	GSE11969
GSM303035	12.0333	1	-0.0754745	low	GSE11969
GSM303036	13.2333	1	0.184328	low	GSE11969
GSM303037	83.5333	0	-1.76536	low	GSE11969
GSM303038	80.8667	0	2.52775	High	GSE11969
GSM303039	73.1	1	-3.12424	low	GSE11969
GSM303040	93.2333	0	1.05579	High	GSE11969
GSM303041	78.5	0	-3.76575	low	GSE11969
GSM303042	90.9667	0	-3.12464	low	GSE11969
GSM303043	90.0667	0	-2.68956	low	GSE11969
GSM303044	21.2	1	-0.016881	low	GSE11969
GSM303045	27.6	1	-0.124557	low	GSE11969
GSM303046	90.0667	0	0.943996	High	GSE11969
GSM303047	81.8667	0	-0.908404	low	GSE11969
GSM303048	26.1333	1	-0.116804	low	GSE11969
GSM303049	19.8667	1	-0.227617	low	GSE11969
GSM303050	84	0	-1.18015	low	GSE11969
GSM303051	78.2333	1	-3.6455	low	GSE11969
GSM303052	62.6667	1	-1.90214	low	GSE11969
GSM303053	68.3333	1	-2.06917	low	GSE11969
GSM303054	69.0667	0	-2.03731	low	GSE11969
GSM303055	14.6667	1	0.217451	low	GSE11969
GSM303056	84.1667	0	-3.78249	low	GSE11969
GSM303057	16.0667	1	1.73297	High	GSE11969
GSM303058	38.8	1	-1.49477	low	GSE11969
GSM303059	84.4333	0	-1.33546	low	GSE11969
GSM303060	84.2667	0	0.728923	High	GSE11969
GSM303061	78.4333	0	-3.17539	low	GSE11969
GSM303062	83.5667	0	-3.79438	low	GSE11969
GSM303063	83.9667	0	-2.63771	low	GSE11969
GSM303064	84.0333	0	-2.33004	low	GSE11969
GSM303065	50.0333	1	-2.70293	low	GSE11969
GSM303066	75.3333	0	-5.01983	low	GSE11969
GSM303067	77.9667	0	-0.314376	low	GSE11969
GSM303068	40.9667	1	1.01834	High	GSE11969
GSM303069	78.0333	0	0.840698	High	GSE11969
GSM303070	25.9	1	2.43724	High	GSE11969
GSM303071	44.4333	1	-1.59148	low	GSE11969
GSM303072	78.2667	0	-2.5063	low	GSE11969
GSM303073	33.6	1	0.285392	low	GSE11969
GSM303074	40.0333	1	-0.99582	low	GSE11969
GSM303075	65.2	0	-0.909246	low	GSE11969
GSM303076	24.9667	1	-1.82553	low	GSE11969
GSM303077	77.8333	0	-0.111376	low	GSE11969
GSM303078	28.6667	1	-4.24079	low	GSE11969
GSM303079	6.2	1	2.37684	High	GSE11969
GSM303080	78.0667	0	1.84898	High	GSE11969
GSM303081	35.8	1	-0.547939	low	GSE11969
GSM303082	28.9	1	1.51561	High	GSE11969
GSM303083	10.1333	1	2.07738	High	GSE11969
GSM303084	30.2	1	0.596728	High	GSE11969
GSM303085	15.9	1	0.318479	low	GSE11969
GSM303086	47.5	1	-0.209567	low	GSE11969
GSM303087	10.3	1	4.20447	High	GSE11969
GSM303088	80.9333	1	-3.48448	low	GSE11969
GSM303089	102.2	0	0.418603	High	GSE11969
GSM303090	108.767	0	1.73187	High	GSE11969
GSM303091	107.933	0	1.48955	High	GSE11969
GSM303092	2.5	1	3.87794	High	GSE11969
GSM303093	6.6	1	2.29191	High	GSE11969
GSM303094	22	1	-1.46658	low	GSE11969
GSM303095	14.0667	1	3.94314	High	GSE11969
GSM303096	90.4333	0	3.9196	High	GSE11969
GSM303097	9.9	1	1.72144	High	GSE11969
GSM303098	4.23333	1	4.37011	High	GSE11969
GSM303099	90.4	0	2.37025	High	GSE11969
GSM303100	89.3667	0	2.35259	High	GSE11969
GSM303101	4.46667	1	3.65681	High	GSE11969
GSM303102	48.4667	1	1.8016	High	GSE11969
GSM303103	89.6	0	1.01875	High	GSE11969
GSM303104	84.0333	0	2.07629	High	GSE11969
GSM303105	12.4667	1	-0.695648	low	GSE11969
GSM303106	87.8	0	-0.48261	low	GSE11969
GSM303107	78.4333	0	0.453344	High	GSE11969
GSM303108	7.63333	1	0.433645	High	GSE11969
GSM303109	26.3333	1	2.52228	High	GSE11969
GSM303110	114.3	0	3.0469	High	GSE11969
GSM303111	119.867	0	3.59266	High	GSE11969
GSM303112	7.33333	1	4.10038	High	GSE11969
GSM303113	52.1667	1	2.60642	High	GSE11969
GSM303114	73.2	1	1.69813	High	GSE11969
GSM303115	93.9333	0	1.75193	High	GSE11969
GSM303116	109.4	0	2.9143	High	GSE11969
GSM303117	107.933	0	3.94354	High	GSE11969
GSM303118	25.4667	1	1.69378	High	GSE11969
GSM303119	99.9333	0	0.492127	High	GSE11969
GSM303120	51.8	1	-0.418856	low	GSE11969
GSM303121	7.73333	1	3.13713	High	GSE11969
GSM303122	94.1	0	1.70532	High	GSE11969
GSM303123	96.2667	0	2.57087	High	GSE11969
GSM303124	31.1	1	2.91371	High	GSE11969
GSM303125	14.8333	1	2.77092	High	GSE11969
GSM303126	97	0	3.74992	High	GSE11969
GSM303127	96.2	0	3.3502	High	GSE11969
GSM303128	90.6	0	3.25641	High	GSE11969
GSM303129	29.6	1	4.08953	High	GSE11969
GSM303130	90.1667	0	2.65045	High	GSE11969
GSM303131	84.8667	1	2.17886	High	GSE11969
GSM303132	48.7667	1	3.17392	High	GSE11969
GSM303133	4.63333	1	2.92916	High	GSE11969
GSM303134	83.7667	0	1.41396	High	GSE11969
GSM303135	84.2667	1	1.61896	High	GSE11969
GSM303136	0.833333	1	1.8904	High	GSE11969
GSM303137	0.833333	1	2.47298	High	GSE11969
GSM303138	84.4333	0	-1.77914	low	GSE11969
GSM303139	78.6	0	2.32213	High	GSE11969
GSM303140	9.6	1	1.5166	High	GSE11969
GSM303141	62.0667	1	-0.882106	low	GSE11969
GSM303142	22.7667	1	2.74841	High	GSE11969
GSM303143	22.7667	1	-1.33726	low	GSE11969
GSM303144	26.5	1	1.42834	High	GSE11969
GSM333673	44.2	1	3.18013	High	GSE13213
GSM333674	109.167	0	-2.04483	low	GSE13213
GSM333675	56.2333	1	1.05629	High	GSE13213
GSM333676	107.133	0	2.99376	High	GSE13213
GSM333677	40	1	-2.74952	low	GSE13213
GSM333678	7.43333	1	4.45457	High	GSE13213
GSM333679	108.167	0	-2.8889	low	GSE13213
GSM333680	109.133	0	-0.428941	low	GSE13213
GSM333681	17.0333	1	1.25161	High	GSE13213
GSM333682	108.167	0	-3.39616	low	GSE13213
GSM333683	109.833	0	-4.65141	low	GSE13213
GSM333684	108.667	0	4.1526	High	GSE13213
GSM333685	61.8333	1	2.3322	High	GSE13213
GSM333686	23.1333	1	2.02895	High	GSE13213
GSM333687	108.2	0	-1.2818	low	GSE13213
GSM333688	105.633	0	3.7952	High	GSE13213
GSM333689	34.3333	1	1.84376	High	GSE13213
GSM333690	70.0667	1	1.90939	High	GSE13213
GSM333691	101.9	0	-2.79287	low	GSE13213
GSM333692	106.067	0	-1.21982	low	GSE13213
GSM333693	100.133	0	-0.87199	low	GSE13213
GSM333694	105.667	0	1.78973	High	GSE13213
GSM333695	99.1333	0	3.09912	High	GSE13213
GSM333696	95.9667	0	-4.93053	low	GSE13213
GSM333697	42.3667	1	-0.79913	low	GSE13213
GSM333698	99.3	0	2.21441	High	GSE13213
GSM333699	96.8333	0	-1.37759	low	GSE13213
GSM333700	96.1667	1	-3.85196	low	GSE13213
GSM333701	90.0333	0	-1.30227	low	GSE13213
GSM333702	29.8667	1	-0.532142	low	GSE13213
GSM333703	97	0	2.463	High	GSE13213
GSM333704	93.7667	0	-1.49146	low	GSE13213
GSM333705	91.6333	0	-6.10655	low	GSE13213
GSM333706	97.7333	0	-3.22589	low	GSE13213
GSM333707	46.3	1	-3.86046	low	GSE13213
GSM333708	93.2	0	-5.30486	low	GSE13213
GSM333709	12.0333	1	0.808742	High	GSE13213
GSM333710	13.2333	1	-0.00249159	low	GSE13213
GSM333711	83.5333	0	-2.56085	low	GSE13213
GSM333712	80.8667	0	4.8526	High	GSE13213
GSM333713	73.1	1	-1.62654	low	GSE13213
GSM333714	93.2333	0	4.13093	High	GSE13213
GSM333715	78.5	0	-3.87305	low	GSE13213
GSM333716	90.9667	0	-3.55263	low	GSE13213
GSM333717	90.0667	0	-1.98866	low	GSE13213
GSM333718	21.2	1	2.86307	High	GSE13213
GSM333719	27.6	1	1.42908	High	GSE13213
GSM333720	90.0667	0	2.21678	High	GSE13213
GSM333721	81.8667	0	2.19335	High	GSE13213
GSM333722	26.1333	1	1.76094	High	GSE13213
GSM333723	19.8667	1	3.25721	High	GSE13213
GSM333724	84	0	-1.08024	low	GSE13213
GSM333725	78.2333	1	-4.12414	low	GSE13213
GSM333726	62.6667	1	0.409627	High	GSE13213
GSM333727	68.3333	1	-1.0979	low	GSE13213
GSM333728	69.0667	0	-1.56633	low	GSE13213
GSM333729	14.6667	1	0.897023	High	GSE13213
GSM333730	84.1667	0	0.123435	low	GSE13213
GSM333731	16.0667	1	-1.91113	low	GSE13213
GSM333732	38.8	1	5.12963	High	GSE13213
GSM333733	84.4333	0	1.88686	High	GSE13213
GSM333734	84.2667	0	1.96743	High	GSE13213
GSM333735	78.4333	0	-2.95174	low	GSE13213
GSM333736	83.5667	0	-3.01438	low	GSE13213
GSM333737	83.9667	0	-2.41398	low	GSE13213
GSM333738	84.0333	0	1.49781	High	GSE13213
GSM333739	50.0333	1	-0.127829	low	GSE13213
GSM333740	75.3333	0	-1.2714	low	GSE13213
GSM333741	77.9667	0	-0.142897	low	GSE13213
GSM333742	40.9667	1	5.33117	High	GSE13213
GSM333743	78.0333	0	4.17736	High	GSE13213
GSM333744	25.9	1	2.98351	High	GSE13213
GSM333745	44.4333	1	-1.961	low	GSE13213
GSM333746	78.2667	0	-3.6587	low	GSE13213
GSM333747	33.6	1	2.85087	High	GSE13213
GSM333748	40.0333	1	4.08974	High	GSE13213
GSM333749	65.2	0	-0.314244	low	GSE13213
GSM333750	24.9667	1	-0.348087	low	GSE13213
GSM333751	77.8333	0	1.06965	High	GSE13213
GSM333752	28.6667	1	-1.74543	low	GSE13213
GSM333753	6.2	1	4.43064	High	GSE13213
GSM333754	78.0667	0	5.84985	High	GSE13213
GSM333755	35.8	1	-0.00784505	low	GSE13213
GSM333756	28.9	1	2.80024	High	GSE13213
GSM333757	10.1333	1	4.3532	High	GSE13213
GSM333758	30.2	1	1.91799	High	GSE13213
GSM333759	15.9	1	4.31692	High	GSE13213
GSM333760	76.4667	0	-1.69399	low	GSE13213
GSM333761	76.2667	0	-3.3882	low	GSE13213
GSM333762	75.6	0	-2.22976	low	GSE13213
GSM333763	70.0333	0	1.57787	High	GSE13213
GSM333764	72.9667	0	-1.70481	low	GSE13213
GSM333765	71.4667	1	-1.6893	low	GSE13213
GSM333766	64	1	3.28384	High	GSE13213
GSM333767	67.3	0	-4.0869	low	GSE13213
GSM333768	40.4333	1	1.32141	High	GSE13213
GSM333769	34.8	1	-0.121596	low	GSE13213
GSM333770	65.1667	0	1.23353	High	GSE13213
GSM333771	68.9	0	-1.64722	low	GSE13213
GSM333772	66.9667	0	-4.3786	low	GSE13213
GSM333773	65.5667	0	-3.52184	low	GSE13213
GSM333774	68.0333	0	-5.20008	low	GSE13213
GSM333775	34.7333	1	-1.89414	low	GSE13213
GSM333776	66.4667	0	0.957228	High	GSE13213
GSM333777	53.9333	1	-1.07405	low	GSE13213
GSM333778	61.6333	0	-4.28688	low	GSE13213
GSM333779	60.7667	0	1.66807	High	GSE13213
GSM333780	61.2	0	-4.70312	low	GSE13213
GSM333781	64.3667	0	-1.69175	low	GSE13213
GSM333782	61.4333	0	-2.93396	low	GSE13213
GSM333783	61.7333	0	-2.18581	low	GSE13213
GSM333784	63.5667	0	-2.39496	low	GSE13213
GSM333785	23.7667	1	-3.15837	low	GSE13213
GSM333786	61.9333	0	-3.74597	low	GSE13213
GSM333787	56.5333	0	3.49599	High	GSE13213
GSM333788	41.7333	1	-4.8806	low	GSE13213
GSM333789	40.7333	1	2.42782	High	GSE13213
GSM1465989	221	0	-2.9008	low	GSE30219
GSM748053	121	0	-5.80113	low	GSE30219
GSM748054	21	1	-0.0556517	low	GSE30219
GSM748055	86	1	-2.17162	low	GSE30219
GSM748057	81	1	-3.97818	low	GSE30219
GSM748058	68	0	-6.15799	low	GSE30219
GSM748064	118	0	-4.79267	low	GSE30219
GSM748068	87	0	-0.746421	low	GSE30219
GSM748071	51	0	-2.21257	low	GSE30219
GSM748075	28	1	-1.25169	low	GSE30219
GSM748077	18	1	-0.176957	low	GSE30219
GSM748078	58	0	-6.04452	low	GSE30219
GSM748079	28	1	-3.17572	low	GSE30219
GSM748080	64	0	-0.170181	low	GSE30219
GSM748081	6	0	2.20541	High	GSE30219
GSM748083	8	1	0.253214	low	GSE30219
GSM748085	88	1	-4.33019	low	GSE30219
GSM748086	131	0	-5.63961	low	GSE30219
GSM748087	101	0	-6.79423	low	GSE30219
GSM748089	3	1	-3.07644	low	GSE30219
GSM748090	88	0	-5.70216	low	GSE30219
GSM748091	84	0	1.38516	High	GSE30219
GSM748092	116	0	-0.680586	low	GSE30219
GSM748094	108	1	-2.92661	low	GSE30219
GSM748100	46	1	0.253516	low	GSE30219
GSM748101	175	1	-3.8983	low	GSE30219
GSM748102	203	0	-2.55411	low	GSE30219
GSM748103	59	0	-3.93693	low	GSE30219
GSM748104	54	1	-5.56141	low	GSE30219
GSM748108	62	0	-1.16368	low	GSE30219
GSM748111	25	1	0.374527	High	GSE30219
GSM748113	50	1	2.22188	High	GSE30219
GSM748116	18	1	-0.0514035	low	GSE30219
GSM748121	85	0	-4.17728	low	GSE30219
GSM748122	113	0	0.447927	High	GSE30219
GSM748123	12	1	-0.373082	low	GSE30219
GSM748124	81	0	-3.75658	low	GSE30219
GSM748125	56	0	-1.97955	low	GSE30219
GSM748126	69	0	-4.00189	low	GSE30219
GSM748127	52	1	-0.843299	low	GSE30219
GSM748128	72	0	-3.5332	low	GSE30219
GSM748130	12	1	-3.13183	low	GSE30219
GSM748131	13	1	-3.29802	low	GSE30219
GSM748134	0	1	-5.33737	low	GSE30219
GSM748135	175	0	-3.88282	low	GSE30219
GSM748137	49	0	-5.80918	low	GSE30219
GSM748138	25	1	0.699751	High	GSE30219
GSM748139	150	1	0.169424	low	GSE30219
GSM748140	16	1	3.33454	High	GSE30219
GSM748142	99	0	-4.71229	low	GSE30219
GSM748143	127	1	2.02148	High	GSE30219
GSM748146	18	1	-0.554657	low	GSE30219
GSM748147	117	0	-5.3673	low	GSE30219
GSM748150	56	0	-5.85536	low	GSE30219
GSM748152	177	0	-4.35604	low	GSE30219
GSM748157	137	0	-2.22952	low	GSE30219
GSM748161	164	1	-3.83061	low	GSE30219
GSM748162	89	0	-4.7271	low	GSE30219
GSM748164	61	0	-5.63559	low	GSE30219
GSM748166	65	0	-1.91135	low	GSE30219
GSM748167	123	0	-5.36322	low	GSE30219
GSM748169	129	0	-3.88377	low	GSE30219
GSM748170	2	1	2.06036	High	GSE30219
GSM748171	13	1	-3.55879	low	GSE30219
GSM748173	14	1	0.488345	High	GSE30219
GSM748175	134	0	-0.478707	low	GSE30219
GSM748178	0	1	-3.32889	low	GSE30219
GSM748179	7	1	4.91182	High	GSE30219
GSM748180	100	0	-6.59081	low	GSE30219
GSM748181	51	0	-5.40489	low	GSE30219
GSM748185	104	0	4.38919	High	GSE30219
GSM748186	11	1	3.71404	High	GSE30219
GSM748187	107	1	-2.60819	low	GSE30219
GSM748188	99	1	-3.07992	low	GSE30219
GSM748189	17	1	2.24208	High	GSE30219
GSM748239	3	1	4.90414	High	GSE30219
GSM748240	16	1	0.717205	High	GSE30219
GSM748242	13	1	0.260553	low	GSE30219
GSM748243	102	1	-3.18629	low	GSE30219
GSM748264	21	1	-3.07339	low	GSE30219
GSM748271	16	1	0.386293	High	GSE30219
GSM748276	28	1	1.38176	High	GSE30219
GSM748277	193	1	1.14618	High	GSE30219
GSM748278	12	1	-0.442367	low	GSE30219
GSM748279	205	0	-0.0750142	low	GSE30219
GSM1012828	8.5	0	1.68307	High	GSE41271
GSM1012829	69.5667	1	2.89078	High	GSE41271
GSM1012830	11.3333	1	1.62871	High	GSE41271
GSM1012831	9.5	1	-1.70135	low	GSE41271
GSM1012832	34.6667	1	-3.08597	low	GSE41271
GSM1012833	34.1	1	-1.67736	low	GSE41271
GSM1012834	101.533	1	-1.16085	low	GSE41271
GSM1012835	108.7	1	-1.48522	low	GSE41271
GSM1012836	134.233	0	-5.2745	low	GSE41271
GSM1012837	119.7	0	-0.790459	low	GSE41271
GSM1012838	89.6	1	-0.402568	low	GSE41271
GSM1012839	54.4	1	-1.87991	low	GSE41271
GSM1012840	128.933	0	-3.99806	low	GSE41271
GSM1012841	130.4	0	2.35992	High	GSE41271
GSM1012842	131.567	0	4.1942	High	GSE41271
GSM1012843	129.433	0	-3.35416	low	GSE41271
GSM1012844	34	1	-1.15591	low	GSE41271
GSM1012845	15.0333	1	-3.61406	low	GSE41271
GSM1012846	92.7333	0	-2.69047	low	GSE41271
GSM1012847	121.567	0	0.266752	low	GSE41271
GSM1012848	28.2333	1	-2.05833	low	GSE41271
GSM1012849	105.6	1	3.17157	High	GSE41271
GSM1012850	6.13333	1	2.17707	High	GSE41271
GSM1012851	22.6333	1	-1.59676	low	GSE41271
GSM1012852	124.1	0	-3.79494	low	GSE41271
GSM1012853	6.9	0	-3.11963	low	GSE41271
GSM1012854	1.4	0	0.811457	High	GSE41271
GSM1012855	34.7333	1	-3.17962	low	GSE41271
GSM1012856	39.2667	1	3.34895	High	GSE41271
GSM1012857	33.8333	1	2.74651	High	GSE41271
GSM1012858	14.2667	1	0.793536	High	GSE41271
GSM1012859	120.767	0	-0.300891	low	GSE41271
GSM1012860	3.63333	1	0.511618	High	GSE41271
GSM1012861	22	1	2.64635	High	GSE41271
GSM1012862	13.2333	1	6.18318	High	GSE41271
GSM1012863	51.0667	1	2.76651	High	GSE41271
GSM1012864	32.1667	1	1.18855	High	GSE41271
GSM1012865	51.1	1	-0.978319	low	GSE41271
GSM1012866	115.2	0	0.99594	High	GSE41271
GSM1012867	97.4333	1	2.96422	High	GSE41271
GSM1012868	108.433	0	-2.81632	low	GSE41271
GSM1012869	121.933	0	-3.6456	low	GSE41271
GSM1012870	17.0333	1	1.83869	High	GSE41271
GSM1012871	83.6333	1	2.40222	High	GSE41271
GSM1012872	115.167	0	-1.50664	low	GSE41271
GSM1012873	0.3	1	-4.31089	low	GSE41271
GSM1012874	116.467	0	1.66247	High	GSE41271
GSM1012875	82.6	1	-2.73047	low	GSE41271
GSM1012876	116.7	0	2.21212	High	GSE41271
GSM1012877	41.7667	1	-0.559936	low	GSE41271
GSM1012878	11.8333	1	1.46612	High	GSE41271
GSM1012879	62.8	1	-1.84653	low	GSE41271
GSM1012880	31.8667	1	0.715577	High	GSE41271
GSM1012881	33.8333	1	4.38365	High	GSE41271
GSM1012882	113.433	0	2.44723	High	GSE41271
GSM1012886	89.8	0	0.470577	High	GSE41271
GSM1012887	105.967	0	4.21737	High	GSE41271
GSM1012888	82.0667	1	-3.76193	low	GSE41271
GSM1012889	48.1333	1	0.995838	High	GSE41271
GSM1012890	24.7333	1	3.12576	High	GSE41271
GSM1012891	35.3667	1	-2.68922	low	GSE41271
GSM1012892	23.6	1	2.51999	High	GSE41271
GSM1012893	0.533333	1	-0.670218	low	GSE41271
GSM1012894	103.8	0	-0.762836	low	GSE41271
GSM1012895	85.4667	0	-4.54558	low	GSE41271
GSM1012896	81.5333	0	2.9706	High	GSE41271
GSM1012897	78.1333	0	-3.95662	low	GSE41271
GSM1012898	50.2667	1	4.94432	High	GSE41271
GSM1012899	26.2667	1	5.81171	High	GSE41271
GSM1012900	41.1667	1	-1.65854	low	GSE41271
GSM1012901	38.1333	1	4.39619	High	GSE41271
GSM1012902	77.9333	0	0.301699	low	GSE41271
GSM1012903	61.6667	1	-4.59824	low	GSE41271
GSM1012904	71.7667	1	0.57521	High	GSE41271
GSM1012905	4.83333	1	6.46058	High	GSE41271
GSM1012906	74.6	1	-3.58814	low	GSE41271
GSM1012907	21.5333	1	4.1439	High	GSE41271
GSM1012908	68.9	0	-3.16562	low	GSE41271
GSM1012909	56.2667	1	-2.95029	low	GSE41271
GSM1012910	28.4667	1	-2.82211	low	GSE41271
GSM1012911	20.6667	1	0.150302	low	GSE41271
GSM1012912	16.1	1	-0.246855	low	GSE41271
GSM1012913	31.8667	1	-2.7946	low	GSE41271
GSM1012914	53.6333	1	3.44143	High	GSE41271
GSM1012915	77.0333	0	2.46502	High	GSE41271
GSM1012916	9.33333	1	2.32366	High	GSE41271
GSM1012917	84	0	-1.30889	low	GSE41271
GSM1012918	72.6333	0	-0.179822	low	GSE41271
GSM1012919	67.4667	0	-5.25764	low	GSE41271
GSM1012920	0.9	1	2.71209	High	GSE41271
GSM1012921	78.4	0	1.91102	High	GSE41271
GSM1012922	62.9667	1	-2.47752	low	GSE41271
GSM1012923	52.4	1	4.01122	High	GSE41271
GSM1012924	48.6667	1	-0.473675	low	GSE41271
GSM1012925	77.4	0	-1.34475	low	GSE41271
GSM1012926	80.1	0	2.69251	High	GSE41271
GSM1012927	67.3333	0	-0.0395848	low	GSE41271
GSM1012928	26.6667	1	0.62486	High	GSE41271
GSM1012929	68.1667	0	-0.452797	low	GSE41271
GSM1012930	65.1333	0	-6.34538	low	GSE41271
GSM1012931	31.4	1	-1.04118	low	GSE41271
GSM1012932	75.1667	0	-2.05702	low	GSE41271
GSM1012933	66.0333	0	-4.41822	low	GSE41271
GSM1012934	60.4	0	-2.71498	low	GSE41271
GSM1012935	70.3667	0	-3.68933	low	GSE41271
GSM1012936	68.8	0	-5.467	low	GSE41271
GSM1012937	73.3333	0	-5.60319	low	GSE41271
GSM1012938	73.4667	0	-1.15921	low	GSE41271
GSM1012939	18.8	1	6.0003	High	GSE41271
GSM1012940	15.8667	1	0.0261004	low	GSE41271
GSM1012941	9.76667	1	-4.43575	low	GSE41271
GSM1012942	71.4333	0	1.09011	High	GSE41271
GSM1012943	63.9667	0	1.0796	High	GSE41271
GSM1012944	67.5333	1	-2.49225	low	GSE41271
GSM1012945	63.5	0	-0.883877	low	GSE41271
GSM1012946	48.7667	0	-4.03111	low	GSE41271
GSM1012947	59	0	-0.61673	low	GSE41271
GSM1012948	62.1	0	1.74358	High	GSE41271
GSM1012949	0.266667	1	3.98077	High	GSE41271
GSM1012950	71.2333	0	1.46677	High	GSE41271
GSM1012951	70.5667	0	-3.06801	low	GSE41271
GSM1012952	71.6333	0	-2.77019	low	GSE41271
GSM1012953	36.1667	0	3.68171	High	GSE41271
GSM1012954	39.6	1	-2.10335	low	GSE41271
GSM1012955	39.5667	1	2.83514	High	GSE41271
GSM1012956	4.33333	1	2.53802	High	GSE41271
GSM1012957	49.7	0	-2.93011	low	GSE41271
GSM1012958	40.4667	1	3.09825	High	GSE41271
GSM1012959	34.6333	1	-1.30902	low	GSE41271
GSM1012960	61.4	0	-3.25716	low	GSE41271
GSM1012961	58.7667	0	-0.409721	low	GSE41271
GSM1012962	66.2667	0	2.05453	High	GSE41271
GSM1012963	68.8667	0	-4.86655	low	GSE41271
GSM1012964	63.5667	0	-4.51275	low	GSE41271
GSM1012965	67.7333	0	3.57629	High	GSE41271
GSM1012966	63.3667	0	-3.82141	low	GSE41271
GSM1012967	35.6667	1	-4.52997	low	GSE41271
GSM1012968	41.1333	1	-3.9944	low	GSE41271
GSM1012969	66.1	0	-2.75516	low	GSE41271
GSM1012970	45.7	0	-0.993081	low	GSE41271
GSM1012971	61.8	0	-3.58518	low	GSE41271
GSM1012972	59.5667	0	-0.377439	low	GSE41271
GSM1012973	57.1667	0	2.77757	High	GSE41271
GSM1012974	46.4333	0	-3.51794	low	GSE41271
GSM1012975	57.4	0	0.919742	High	GSE41271
GSM1012976	50.0667	1	-3.02334	low	GSE41271
GSM1012977	17.1	1	3.04101	High	GSE41271
GSM1012978	60.1667	0	1.0395	High	GSE41271
GSM1012979	52.0333	0	-0.798742	low	GSE41271
GSM1012980	64.7	0	5.51268	High	GSE41271
GSM1012981	29.6	1	-1.10279	low	GSE41271
GSM1012982	59.1	0	-1.77636	low	GSE41271
GSM1012983	40.4	0	-0.733755	low	GSE41271
GSM1012984	50.7667	0	-0.930123	low	GSE41271
GSM1012985	43.8	0	-2.06994	low	GSE41271
GSM1012986	58.6667	0	0.342072	High	GSE41271
GSM1012987	53.4667	0	-2.64136	low	GSE41271
GSM1012988	0.5	1	2.16819	High	GSE41271
GSM1012989	45.1333	1	-2.3721	low	GSE41271
GSM1012990	40.4	1	-1.44801	low	GSE41271
GSM1012991	45.9333	0	5.21206	High	GSE41271
GSM1012992	22.6667	1	2.99441	High	GSE41271
GSM1012993	50.1333	0	0.688194	High	GSE41271
GSM1012994	7.93333	1	1.19862	High	GSE41271
GSM1012995	0.466667	1	-4.17586	low	GSE41271
GSM1012996	14.6667	1	-1.75287	low	GSE41271
GSM1012997	53.6667	0	-1.08226	low	GSE41271
GSM1012998	7.7	1	4.65746	High	GSE41271
GSM1012999	34.4	1	-0.167432	low	GSE41271
GSM1013000	51.3333	0	-2.48345	low	GSE41271
GSM1013001	39.1667	0	-0.292637	low	GSE41271
GSM1013002	47.3333	0	4.02718	High	GSE41271
GSM1013003	35.5	0	2.6949	High	GSE41271
GSM1013004	14.0333	1	-0.076018	low	GSE41271
GSM1013005	12.6	1	2.18678	High	GSE41271
GSM1013006	15.1333	1	-3.74113	low	GSE41271
GSM1013007	17.1	0	-4.67822	low	GSE41271
GSM1013008	43.4	0	0.362647	High	GSE41271
GSM1013009	50.9	0	-2.06085	low	GSE41271
GSM1013010	31.5333	0	-1.98277	low	GSE41271
GSM1013011	39.4667	0	-2.00748	low	GSE41271
GSM1013012	50.9667	0	-5.99866	low	GSE41271
GSM1013013	36.2	0	-2.1065	low	GSE41271
GSM1013014	5.06667	1	0.955867	High	GSE41271
GSM1013015	9.43333	1	4.52166	High	GSE41271
GSM1013016	50	0	-0.832184	low	GSE41271
GSM1013017	50.5667	0	4.39127	High	GSE41271
GSM1013018	35.7667	0	-4.31464	low	GSE41271
GSM1013019	46.5667	0	-1.8969	low	GSE41271
GSM1013020	23.9	0	-0.00240692	low	GSE41271
GSM1013021	49.0667	0	-4.36873	low	GSE41271
GSM1013022	16.6333	1	3.00148	High	GSE41271
GSM1013023	6.36667	1	2.78607	High	GSE41271
GSM1013024	47.1667	0	1.04621	High	GSE41271
GSM1013025	34.0667	1	-0.582479	low	GSE41271
GSM1013026	43.6	0	-0.226805	low	GSE41271
GSM1013027	8.8	1	5.49987	High	GSE41271
GSM1013028	43.9	0	-0.715527	low	GSE41271
GSM1013029	18.3667	1	2.62942	High	GSE41271
GSM1013030	36.6667	0	1.95015	High	GSE41271
GSM1013031	44.2667	0	-2.49887	low	GSE41271
GSM1013032	5.13333	1	6.23884	High	GSE41271
GSM1013033	38.6667	0	-3.34528	low	GSE41271
GSM1013034	21.9333	0	1.81969	High	GSE41271
GSM1013035	24.2333	0	-3.47045	low	GSE41271
GSM1013036	28.2	1	3.67637	High	GSE41271
GSM1013037	4.86667	1	2.49715	High	GSE41271
GSM1013038	33.3333	0	-2.20418	low	GSE41271
GSM1013039	33.2333	0	4.85029	High	GSE41271
GSM1013040	31.2333	0	2.37377	High	GSE41271
GSM1013041	31.1	0	0.704977	High	GSE41271
GSM1013042	20.1333	0	-5.3098	low	GSE41271
GSM1013043	29.8667	0	-3.24681	low	GSE41271
GSM1013044	20.2667	0	-0.154167	low	GSE41271
GSM1013045	29.2	0	-2.07718	low	GSE41271
GSM1013046	28.7667	0	4.3841	High	GSE41271
GSM1013047	28.8333	0	-3.70719	low	GSE41271
GSM1013048	2.1	0	-0.671056	low	GSE41271
GSM1013049	27.4	0	-5.66112	low	GSE41271
GSM1013050	11.6333	1	3.68092	High	GSE41271
GSM1013051	25.2	0	3.00926	High	GSE41271
GSM1013052	18.2	1	4.06828	High	GSE41271
GSM1013053	13.5667	0	-2.55612	low	GSE41271
GSM1013054	23.4	0	3.26197	High	GSE41271
GSM1013055	20.6333	0	-2.0379	low	GSE41271
GSM1013056	25.7333	0	-1.30152	low	GSE41271
GSM1013057	17.5	0	0.791979	High	GSE41271
GSM1013058	22.6	1	0.214363	low	GSE41271
GSM1013059	25.4	0	-3.48189	low	GSE41271
GSM1013060	18.9667	1	-0.609963	low	GSE41271
GSM1013061	24.7	0	-2.62569	low	GSE41271
GSM1013062	8.76667	1	3.86067	High	GSE41271
GSM1013063	14.2	0	-0.442481	low	GSE41271
GSM1013064	19.4	0	2.54627	High	GSE41271
GSM1013065	14.6667	1	0.309028	low	GSE41271
GSM1013066	20.4	0	-2.19626	low	GSE41271
GSM1013067	14	0	0.638653	High	GSE41271
GSM1013068	22.6667	0	-0.313398	low	GSE41271
GSM1013069	1.1	0	0.922378	High	GSE41271
GSM1013070	1.1	0	-1.01467	low	GSE41271
GSM1013071	20.1	0	3.2734	High	GSE41271
GSM1013072	4.76667	0	2.77518	High	GSE41271
GSM1013073	19.2	0	-0.321559	low	GSE41271
GSM1013074	19.6667	0	-4.67808	low	GSE41271
GSM1013075	18.1667	0	0.372059	High	GSE41271
GSM1013076	20.2667	0	2.91146	High	GSE41271
GSM1013077	107.567	0	6.43324	High	GSE41271
GSM1013078	23.2333	1	2.66725	High	GSE41271
GSM1013079	55.3667	1	1.9034	High	GSE41271
GSM1013080	73.8667	0	4.07128	High	GSE41271
GSM1013081	10.1333	1	2.56691	High	GSE41271
GSM1013082	50.1	0	-1.73076	low	GSE41271
GSM1013083	8.83333	1	-0.884986	low	GSE41271
GSM1013084	4.96667	1	5.65098	High	GSE41271
GSM1013085	28.8333	1	-0.4968	low	GSE41271
GSM1013086	13.6667	1	-4.73749	low	GSE41271
GSM1013087	42.6	0	-4.05487	low	GSE41271
GSM1013088	36.5333	0	-4.36982	low	GSE41271
GSM1013089	15.6667	1	3.62468	High	GSE41271
GSM1013090	33.2333	0	-2.09443	low	GSE41271
GSM1013091	10.1667	1	0.22674	low	GSE41271
GSM1013092	4.43333	1	3.56204	High	GSE41271
GSM1013093	32.4667	0	3.38494	High	GSE41271
GSM1013094	3.66667	1	4.5444	High	GSE41271
GSM1013095	26.3667	1	1.19612	High	GSE41271
GSM1013096	17.5	1	1.94389	High	GSE41271
GSM1013097	22.3	0	-0.121703	low	GSE41271
GSM1013098	6.9	1	-3.73973	low	GSE41271
GSM1013099	16.5333	0	-2.64701	low	GSE41271
GSM1013101	7.76667	1	4.05782	High	GSE41271
GSM1013102	37.8333	0	-3.00995	low	GSE41271
